# Supplementary material for: Small and genetically highly structured populations in a long-legged bee, Rediviva longimanus, as inferred by pooled RAD-seq
Source: BMC Evol Biol. 2018 Dec 19;18:196. doi: 10.1186/s12862-018-1313-z (PMC6300007; doi:10.1186/s12862-018-1313-z)
Supplement: Supplementary file 3 — Locations and number of samples per location for the two Rediviva longimanus leg pools. Mean FLL and standard deviations for the two leg pools are also indicated. (XLSX 10 kb) [file 12862_2018_1313_MOESM3_ESM.xlsx]

## Sheet: Tabelle1
Additional file 3: Locations and number of samples per location used for the two Rediviva longimanus leg pools. Mean FLL and standard deviations for the two leg pools are also indicated
Code	Location	N per location	x̄ rel. FLL	SD
long leg pool			7.07	0.16
	Biedouw Valley (AP)*	-
	Keiskie-Mountain (LC)*	-
	Farm Papkuilsfontain (LF)*	6
	Farm Avontuur (LI)*	5
	Flower Reserve (LA)	1
	Hantam Botanical Garden (LB)	4
	Nieuwoudtville Waterfall (LG)	4
short leg pool			6.43	0.13
	Biedouw Valley (AP)*	-
	Keiskie-Mountain (LC)*	9
	Farm Papkuilsfontain (LF)*	1
	Farm Avontuur (LI)*	2
	Flower Reserve (LA)	2
	Hantam Botanical Garden (LB)	-
	Nieuwoudtville Waterfall (LG)	6
* also used for the population pools
