# Supplementary material for: Small and genetically highly structured populations in a long-legged bee, Rediviva longimanus, as inferred by pooled RAD-seq
Source: BMC Evol Biol. 2018 Dec 19;18:196. doi: 10.1186/s12862-018-1313-z (PMC6300007; doi:10.1186/s12862-018-1313-z)
Supplement: Supplementary file 5 — Summary statistics for the number of reads sequenced, reads retained after filtering and reads successfully mapped to the consensus reference sequence for the Rediviva longimanus population pools and leg pools. (XLSX 10 kb) [file 12862_2018_1313_MOESM5_ESM.xlsx]

## Sheet: Sheet1
Additional file 5: Summary statistics for the number of reads sequenced, reads retained after filtering and reads successfully mapped to the consensus reference sequence for the Rediviva longimanus population pool and leg pool data.
Population pool	Reads sequenced	Reads after filtering	Mapped reads
AP	2829424	2577349	1990131
LC	2071085	1933258	1499597
LF	2519001	2061601	1581882
LI	1830982	1660126	1273823
Sum	9250492	8232334	6345433
Average per pool	2312623	2.05808e+06	1.58636e+06
Leg pool
RL_Long	1668719	1500152	1131793
RL_Short	2566777	2102519	1614478
Sum	4235496	3602671	2746271
Average per pool	2117748	1.80134e+06	1.37314e+06
