# Supplementary material for: Small and genetically highly structured populations in a long-legged bee, Rediviva longimanus, as inferred by pooled RAD-seq
Source: BMC Evol Biol. 2018 Dec 19;18:196. doi: 10.1186/s12862-018-1313-z (PMC6300007; doi:10.1186/s12862-018-1313-z)
Supplement: Supplementary file 6 — Genetic diversity estimates for the Rediviva longimanus population pools including only SNPs with a minor allele count of 6, minimum coverage of 20 and maximum coverage ≤ 98%. (XLSX 11 kb) [file 12862_2018_1313_MOESM6_ESM.xlsx]

## Sheet: all_pop_gen_div
Additional file 6: Genetic diversity estimates for the Rediviva longimanus population pools including only SNPs with a minor allele count of 6, minimum coverage of 20 and maximum coverage ≤ 98%.
Population	Number of segregating sites	Watterson’s θ	Tajima`s Π
AP	6185	0.0009	0.001
LC	4267	0.0009	0.0009
LF	4818	0.0009	0.001
LI	3296	0.0009	0.0009
Mean	4641.5	0.0009	0.00095
