# Supplementary material for: Small and genetically highly structured populations in a long-legged bee, Rediviva longimanus, as inferred by pooled RAD-seq
Source: BMC Evol Biol. 2018 Dec 19;18:196. doi: 10.1186/s12862-018-1313-z (PMC6300007; doi:10.1186/s12862-018-1313-z)
Supplement: Supplementary file 7 — Pairwise FST for the Rediviva longimanus population pools after excluding loci potentially under selection (above diagonal) and FST (below diagonal) under more stringent SNP filtering criteria (minimum count of the minor allele = 6, minimum coverage = 20, maximum coverage ≤ 98%). (XLSX 12 kb) [file 12862_2018_1313_MOESM7_ESM.xlsx]

## Sheet: Tabelle1
Geographic distances (above diagonal) and parirwise FST values(below diagonal) for SNPS with a minimum count of the minor allele =2, minimum coverage =10, maximum coverage ≤ 98% , 95% CI's are given in brackets
		AP	LC	LF	LI
	AP		76.39	66.24	99.53
	LC	0.1715 (0.1712-0.1718)		66.40	92.82
	LF	0.1592 (0.1565-0.1619)	0.1574 (0.1544-0.1604)		34.40
	LI	0.1763 (0.1732-0.1794)	0.1638 (0.1606-0.1670)	0.1631 (0.1600-0.1662)

## Sheet: Tabelle2
Additional file 7: Pairwise FST for the Rediviva longimanus population pools after excluding loci potentially under selection (above diagonal) and FST (below diagonal) under more stringent SNP filtering criteria (minimum count of the minor allele =6, minimum coverage =20, maximum coverage ≤ 98%).
	AP	LC	LF	LI
AP		0.170 (0.167, 0.172)	0.159 (0.157, 0.161)	0.175 (0.172, 0.177)
LC	0.239 (0.233, 0.244)		0.156 (0.154, 0.159)	0.162 (0.160, 0.165)
LF	0.219 (0.214, 0.224)	0.224 (0.219, 0.230)		0.162 (0.159, 0.165)
LI	0.241 (0.235, 0.247)	0.233 (0.227, 0.239)	0.231 (0.225, 0.237)
