# Supplementary material for: Small and genetically highly structured populations in a long-legged bee, Rediviva longimanus, as inferred by pooled RAD-seq
Source: BMC Evol Biol. 2018 Dec 19;18:196. doi: 10.1186/s12862-018-1313-z (PMC6300007; doi:10.1186/s12862-018-1313-z)
Supplement: Supplementary file 9 — BLAST and GO annotation of all 136 outliers identified for the Rediviva longimanus population and leg pool data. The data set and methods with which the outliers were identified are also given. (XLSX 61 kb) [file 12862_2018_1313_MOESM9_ESM.xlsx]

## Sheet: Tabelle2
Additional file 9: BLAST and GO annotation of all 136 outliers identified for the Rediviva longimanus population and leg pool data. The data set and methods with which the outliers were identified are also given
contig	data set	detection method	Seq Description	NOTE	Sequence Data	Blast Hits Count	Blast Min E-Value	Blast Similarity Mean	Blast Hit Description (HSP)	Blast Hit Taxonomy Name	Blast Hit E-Value	Blast Hit Alignment Length	Blast Hit Similarity	Blast Hit Gene Identifier	Blast Hit Accession	Blast Hit Score	GO terms
contig1216	population pools	lower 5% FST tail	centrosomal of 290 kDa	-	tgcagccttactgtgctcgtctctatcttctttcaacaggttttgatatctgcctatggtctcctccttttgactgacaagcttctgcaagctgtttatcgtcgacttcaaagca	4	4.0E-18	98.50%	gi|808120409|ref|XP_003395266.2|centrosomal protein of 290 kDa [Bombus terrestris];gi|815903147|ref|XP_012237579.1|PREDICTED: centrosomal protein of 290 kDa [Bombus impatiens];gi|572316376|ref|XP_006623814.1|PREDICTED: centrosomal protein of 290 kDa-like [Apis dorsata];gi|1241829570|gb|PBC26035.1|Centrosomal protein of [Apis cerana cerana]	Bombus terrestris;Bombus impatiens;Apis dorsata;Apis cerana cerana	4.0E-18;4.4E-18;8.5E-17;9.3E-17	38;38;38;38	100.00%;100.00%;97.37%;97.37%	808120409;815903147;572316376;1241829570	XP_003395266.2;XP_012237579.1;XP_006623814.1;PBC26035.1	77.411;77.411;73.559;73.559	GO:0009653	GO:0006351	GO:0005815	GO:0001654	GO:0048869	GO:0042995	GO:0007399
contig39411	population pools	lower 5% FST tail	Segmentation paired	top BLAST hits to different genes, NOT considered in further analyses	tgcagcagtctcatgctcacgctgcacatcctcatcaagctttcgctagtcattatagcgctcaaggttttcaacaaccacccagacctgctcctcatcaaccgttttatagttg	4	1.1E-6	100.00%	gi|808138540|ref|XP_012171486.1|protein gooseberry [Bombus terrestris];gi|815895148|ref|XP_012241632.1|PREDICTED: protein gooseberry-like [Bombus impatiens];gi|1016161488|gb|KZC08650.1|Segmentation protein paired [Dufourea novaeangliae];gi|987909221|ref|XP_015430230.1|PREDICTED: protein gooseberry-like [Dufourea novaeangliae]	Bombus terrestris;Bombus impatiens;Dufourea novaeangliae;Dufourea novaeangliae	1.1E-6;1.2E-6;1.3E-6;1.4E-6	20;20;20;20	100.00%;100.00%;100.00%;100.00%	808138540;815895148;1016161488;987909221	XP_012171486.1;XP_012241632.1;KZC08650.1;XP_015430230.1	45.0542;45.0542;44.669;44.669
contig39851	population pools	lower 5% FST tail	PDZ and LIM domain Zasp	-	tgcagctttgcctttggctttggctctgagcctcgggcttgtacaattgcacggtgggaacgttctggccagttttggcagtcagtcgtgcgagctgcccactcagattagtgcg	4	6.5E-18	100.00%	gi|808131098|ref|XP_012168226.1|uncharacterized protein LOC100642610 [Bombus terrestris];gi|815907062|ref|XP_012239294.1|PREDICTED: uncharacterized protein LOC100744292 isoform X2 [Bombus impatiens];gi|815907060|ref|XP_012239293.1|PREDICTED: uncharacterized protein LOC100744292 isoform X1 [Bombus impatiens];gi|1026573516|gb|OAD60515.1|PDZ and LIM domain protein Zasp [Eufriesea mexicana]	Bombus terrestris;Bombus impatiens;Bombus impatiens;Eufriesea mexicana	6.5E-18;7.6E-18;8.2E-18;8.2E-15	38;38;38;34	100.00%;100.00%;100.00%;100.00%	808131098;815907062;815907060;1026573516	XP_012168226.1;XP_012239294.1;XP_012239293.1;OAD60515.1	77.0258;76.6406;76.6406;68.1662
contig13401	population pools	lower 5% FST tail	beta-1-syntrophin-like isoform X1	-	tgcagcctcatcctcggcgtccggacgcgcgggcgttttagaaacgcaagttcgtggtcagtggtatcgcgtgttcgtctcgttggaggacgattatctgagcatctccttggac	4	1.7E-12	100.00%	gi|1059859937|ref|XP_017791083.1|PREDICTED: beta-1-syntrophin-like [Habropoda laboriosa]/gi|915669076|gb|KOC70645.1|Beta-1-syntrophin [Habropoda laboriosa];gi|572272049|ref|XP_006613944.1|PREDICTED: beta-1-syntrophin-like isoform X1 [Apis dorsata];gi|572272053|ref|XP_006613946.1|PREDICTED: beta-1-syntrophin-like isoform X3 [Apis dorsata];gi|572272051|ref|XP_006613945.1|PREDICTED: beta-1-syntrophi…	Habropoda laboriosa/Habropoda laboriosa;Apis dorsata;Apis dorsata;Apis dorsata	1.7E-12;1.7E-12;2.1E-12;4.4E-12	27;27;27;27	100.00%;100.00%;100.00%;100.00%	915669076/1059859937;572272049;572272053;572272051	XP_017791083.1/KOC70645.1;XP_006613944.1;XP_006613946.1;XP_006613945.1	60.077;60.4622;60.077;59.3066	GO:0050808	GO:0005198	GO:0050808	GO:0016010	GO:0016010	GO:0005198
contig41899	population pools	lower 5% FST tail	rho-related BTB domain-containing 1-like	-	tgcagtatcgccgacgaccacgcacttgaccagttcctgatgcggctgctcattgtccatcaccgacaatctcccctgttcatccaatatgccctcctctcacgtgccaggtcgt	4	9.0E-8	100.00%	gi|808148420|ref|XP_012175218.1|rho-related BTB domain-containing protein 1-like [Bombus terrestris];gi|1035609770|ref|XP_016912503.1|PREDICTED: rho-related BTB domain-containing protein 1 isoform X1 [Apis cerana];gi|925683552|gb|KOX80130.1|Rho-related BTB domain-containing protein 2 [Melipona quadrifasciata];gi|1185565376|ref|XP_020722782.1|rho-related BTB domain-containing protein 1 [Bombus ter…	Bombus terrestris;Apis cerana;Melipona quadrifasciata;Bombus terrestris	9.0E-8;3.5E-7;3.6E-7;3.8E-7	20;20;20;20	100.00%;100.00%;100.00%;100.00%	808148420;1035609770;925683552;1185565376	XP_012175218.1;XP_016912503.1;KOX80130.1;XP_020722782.1	47.3654;46.595;46.2098;46.2098	GO:0005525	GO:0005525	GO:0007264	GO:0005622	GO:0005622	GO:0007264
contig13618	population pools	lower 5% FST tail	cAMP-dependent kinase catalytic subunit	-	tgcagtatcctcttttcgttaagcgtgtgttccacttgcttaagtttcacgaccttctgcttgtcgagtattttcatggcatagtactctccggtcggcttgtgttgcactatca	4	3.8E-8	100.00%	gi|1241832746|gb|PBC29085.1|cAMP-dependent protein kinase catalytic subunit [Apis cerana cerana];gi|925676936|gb|KOX74139.1|cAMP-dependent protein kinase catalytic subunit [Melipona quadrifasciata];gi|48126576|ref|XP_393285.1|PREDICTED: cAMP-dependent protein kinase catalytic subunit [Apis mellifera]/gi|380027942|ref|XP_003697673.1|PREDICTED: cAMP-dependent protein kinase catalytic subunit [Apis …	Apis cerana cerana;Melipona quadrifasciata;Apis mellifera/Apis florea/Apis dorsata/Apis cerana/Apis mellifera carnica;Bombus terrestris/Bombus impatiens	3.8E-8;5.1E-8;6.4E-8;6.6E-8	37;37;37;37	100.00%;100.00%;100.00%;100.00%	1241832746;925676936;380027942/572275816/9650645/1035608290/48126576;340728398/350413575	PBC29085.1;KOX74139.1;XP_393285.1/XP_016911721.1/XP_006614432.1/XP_003697673.1/CAC00652.1;XP_003402512.1/XP_003490038.1	49.2914;48.9062;48.521;48.521	GO:0000166	GO:0004674	GO:0005524	GO:0006468	GO:0006468	GO:0005524	GO:0004674	GO:0016301	GO:0016740	GO:0016310	GO:0004672
contig44500	population pools	lower 5% FST tail	neuralized 4 isoform X1	-	tgcagcgatgaacgtgcctgagaaagtttatggtgtcatagatctttatgggcaagcagcacaggcaactatagttgacaatacagacttctatagccctactacaaacaattca	4	2.4E-19	100.00%	gi|808143477|ref|XP_012173117.1|neuralized-like protein 4 isoform X1 [Bombus terrestris];gi|808143481|ref|XP_012173119.1|neuralized-like protein 4 isoform X2 [Bombus terrestris];gi|815922915|ref|XP_012246246.1|PREDICTED: neuralized-like protein 4 isoform X2 [Bombus impatiens];gi|815922913|ref|XP_012246245.1|PREDICTED: neuralized-like protein 4 isoform X1 [Bombus impatiens]	Bombus terrestris;Bombus terrestris;Bombus impatiens;Bombus impatiens	2.4E-19;2.4E-19;2.5E-19;2.5E-19	38;38;38;38	100.00%;100.00%;100.00%;100.00%	808143477;808143481;815922915;815922913	XP_012173117.1;XP_012173119.1;XP_012246246.1;XP_012246245.1	80.8777;80.8777;80.8777;80.8777
contig47041	population pools	lower 5% FST tail	PREDICTED: trypsin-2-like	-	tgcagtgatggcccaattactactgatgatcgagccaccgcaaatgtgtccgctagtttgcaaactcagttgatgcggatgttgacctatgtcgacctggcttcctccgatgatt	4	7.7E-9	96.00%	gi|350417159|ref|XP_003491285.1|PREDICTED: trypsin-2-like [Bombus impatiens];gi|340729242|ref|XP_003402915.1|trypsin-2 [Bombus terrestris];gi|1059204348|ref|XP_017754921.1|PREDICTED: trypsin-4-like [Eufriesea mexicana];gi|1026576051|gb|OAD62514.1|Trypsin-4 [Eufriesea mexicana]	Bombus impatiens;Bombus terrestris;Eufriesea mexicana;Eufriesea mexicana	7.7E-9;1.7E-8;2.8E-6;3.5E-6	38;38;38;38	100.00%;100.00%;92.11%;92.11%	350417159;340729242;1059204348;1026576051	XP_003491285.1;XP_003402915.1;XP_017754921.1;OAD62514.1	50.8322;50.0618;43.8986;43.5134	GO:0004252	GO:0006508
contig47573	population pools	lower 5% FST tail	monocarboxylate transporter 3 isoform X1	-	tgcaggccatcatcgtcaccgatctgctccccgatctgttcgcggctgctggcggggcccatctcggcgccgcggcgcccaccctaaagttagttgtcactatcttcaacgaaat	4	2.2E-11	99.00%	gi|925682146|gb|KOX78836.1|Monocarboxylate transporter 12 [Melipona quadrifasciata];gi|805820137|ref|XP_012150162.1|PREDICTED: monocarboxylate transporter 3 isoform X3 [Megachile rotundata];gi|383863691|ref|XP_003707313.1|PREDICTED: monocarboxylate transporter 3 isoform X1 [Megachile rotundata]/gi|805820135|ref|XP_012150161.1|PREDICTED: monocarboxylate transporter 3 isoform X2 [Megachile rotundat…	Melipona quadrifasciata;Megachile rotundata;Megachile rotundata/Megachile rotundata;Bombus impatiens	2.2E-11;5.9E-7;6.0E-7;6.5E-7	27;20;20;20	96.30%;100.00%;100.00%;100.00%	925682146;805820137;805820135/383863691;815917397	KOX78836.1;XP_012150162.1;XP_012150161.1/XP_003707313.1;XP_012243790.1	58.151;45.8246;45.8246;45.4394	GO:0055085	GO:0016021	GO:0016021	GO:0055085	GO:0016020
contig1766	population pools	lower 5% FST tail	proteasomal ubiquitin receptor ADRM1 isoform X1	-	tgcagcattgacagcatctggacccaagccaaattgacggatgacaggtcccgcctggcctgactgcaaagcagaccagaacattgatagcgcctgggagaactggggagacact	4	2.8E-19	100.00%	gi|820853026|ref|XP_003695069.2|PREDICTED: proteasomal ubiquitin receptor ADRM1 isoform X1 [Apis florea];gi|328792922|ref|XP_396744.4|PREDICTED: proteasomal ubiquitin receptor ADRM1 isoform X1 [Apis mellifera];gi|1241838621|gb|PBC34854.1|Proteasomal ubiquitin receptor ADRM1 [Apis cerana cerana];gi|572310902|ref|XP_006621192.1|PREDICTED: proteasomal ubiquitin receptor ADRM1 homolog isoform X1 [Api…	Apis florea;Apis mellifera;Apis cerana cerana;Apis dorsata	2.8E-19;3.1E-19;3.1E-19;3.1E-19	38;38;38;38	100.00%;100.00%;100.00%;100.00%	820853026;328792922;1241838621;572310902	XP_003695069.2;XP_396744.4;PBC34854.1;XP_006621192.1	80.1073;80.4925;80.4925;80.4925	GO:0005737	GO:0005634	GO:0005634	GO:0005737
contig47711	population pools	lower 5% FST tail	nischarin	-	tgcagcccttttgccaaacggttctaacactttcaccctgtagtcgactatcgtcgacactggatttccggtcaatctcaaattctccaaacaaggtagatgcccgatattcttt	4	1.1E-20	100.00%	gi|351634755|gb|AEQ55198.1|nischarin-like protein, partial [Apis mellifera]/gi|351634757|gb|AEQ55199.1|nischarin-like protein, partial [Apis mellifera]/gi|351634759|gb|AEQ55200.1|nischarin-like protein, partial [Apis mellifera]/gi|351634775|gb|AEQ55208.1|nischarin-like protein, partial [Apis mellifera];gi|351634733|gb|AEQ55187.1|nischarin-like protein, partial [Apis mellifera]/gi|351634769|gb|AEQ…	Apis mellifera/Apis mellifera/Apis mellifera/Apis mellifera;Apis mellifera/Apis mellifera/Apis mellifera;Apis mellifera/Apis mellifera/Apis mellifera/Apis mellifera/Apis mellifera/Apis mellifera/Apis mellifera/Apis mellifera/Apis mellifera/Apis mellifera/Apis mellifera/Apis mellifera/Apis mellifera/Apis mellifera/Apis mellifera/Apis mellifera/Apis mellifera/Apis mellifera/Apis mellifera/Apis mell…	1.1E-20;1.1E-20;1.1E-20;1.2E-20	38;38;38;38	100.00%;100.00%;100.00%;100.00%	351634757/351634759/351634775/351634755;351634769/351634771/351634733;387177298/387177296/387177302/387177300/387177306/387177310/387177308/387177282/387177280/387177344/387177286/387177284/387177348/387177290/387177288/387177352/387177294/387177292/387177266/387177330/387177264/387177328/387177270/387177334/387177268/387177274/387177338/387177272/387177336/387177278/387177276/387177340/387177314…	AEQ55199.1/AEQ55198.1/AEQ55200.1/AEQ55208.1;AEQ55187.1/AEQ55205.1/AEQ55206.1;AFJ67749.1/AFJ67748.1/AFJ67768.1/AFJ67747.1/AFJ67766.1/AFJ67789.1/AFJ67746.1/AFJ67767.1/AFJ67764.1/AFJ67787.1/AFJ67765.1/AFJ67786.1/AFJ67762.1/AFJ67785.1/AFJ67763.1/AFJ67784.1/AFJ67760.1/AFJ67761.1/AFJ67782.1/AFJ67781.1/AFJ67759.1/AFJ67757.1/AFJ67779.1/AFJ67758.1/AFJ67755.1/AFJ67777.1/AFJ67756.1/AFJ67778.1/AFJ67752.1/AFJ…	83.1889;83.1889;83.1889;83.1889	GO:0035091	GO:0035091
contig48708	population pools	lower 5% FST tail	split ends isoform X1	-	tgcagattgatacggatacggaggaagatccgaactacgagacgttcgatttgagccaaccaccgaaaacgccagacattccatcgtactacaaatcacctaccaagacctccgc	4	5.9E-18	100.00%	gi|808116944|ref|XP_012175892.1|protein split ends isoform X3 [Bombus terrestris];gi|808116938|ref|XP_012175889.1|protein split ends isoform X1 [Bombus terrestris]/gi|808116942|ref|XP_012175891.1|protein split ends isoform X1 [Bombus terrestris];gi|808116940|ref|XP_012175890.1|protein split ends isoform X2 [Bombus terrestris];gi|815903977|ref|XP_012237944.1|PREDICTED: LOW QUALITY PROTEIN: protein…	Bombus terrestris;Bombus terrestris/Bombus terrestris;Bombus terrestris;Bombus impatiens	5.9E-18;6.0E-18;6.0E-18;6.1E-18	36;36;36;36	100.00%;100.00%;100.00%;100.00%	808116944;808116938/808116942;808116940;815903977	XP_012175892.1;XP_012175891.1/XP_012175889.1;XP_012175890.1;XP_012237944.1	77.0258;77.0258;77.0258;77.0258	GO:0000166	GO:0003676
contig4955	population pools	lower 5% FST tail	poly(U)-binding-splicing factor half pint isoform X1	-	tgcagctgcaaccgcagcagcggtaggcatcatgctagttccacttggtggacccataagagcatttggtggagtaatagctctgcctactcgcaagtattgcccacccaagtca	4	5.8E-14	100.00%	gi|915655437|gb|KOC59191.1|Poly(U)-binding-splicing factor half pint, partial [Habropoda laboriosa];gi|820842916|ref|XP_012339707.1|PREDICTED: poly(U)-binding-splicing factor half pint isoform X1 [Apis florea];gi|1035588518|ref|XP_016916047.1|PREDICTED: poly(U)-binding-splicing factor half pint isoform X1 [Apis cerana];gi|808141270|ref|XP_012172178.1|poly(U)-binding-splicing factor half pint isof…	Habropoda laboriosa;Apis florea;Apis cerana;Bombus terrestris/Bombus impatiens	5.8E-14;5.8E-14;6.0E-14;6.0E-14	30;30;30;30	100.00%;100.00%;100.00%;100.00%	915655437;820842916;1035588518;815902272/808141270	KOC59191.1;XP_012339707.1;XP_016916047.1;XP_012172178.1/XP_012237199.1	65.4698;65.4698;65.4698;65.4698	GO:0000166	GO:0000166	GO:0003676	GO:0003676
contig20724	population pools	lower 5% FST tail	Casein kinase I isoform epsilon	-	tgcagccgcgtccctacggtgcaacctcatgctgactcttcgttcctggccacctgcgcccgacgctgtaatacatcagcaaaaagcaaacaatgcatcaatatcgatatttttc	4	1.0E-14	92.00%	gi|1026568968|gb|OAD57212.1|Casein kinase I isoform epsilon [Eufriesea mexicana];gi|925681663|gb|KOX78390.1|Casein kinase I isoform epsilon [Melipona quadrifasciata];gi|815902467|ref|XP_012237282.1|PREDICTED: casein kinase I isoform epsilon isoform X3 [Bombus impatiens];gi|808125377|ref|XP_012165784.1|casein kinase I isoform X2 [Bombus terrestris]/gi|815902465|ref|XP_012237281.1|PREDICTED: casein…	Eufriesea mexicana;Melipona quadrifasciata;Bombus impatiens;Bombus terrestris/Bombus impatiens	1.0E-14;1.3E-14;8.4E-7;8.5E-7	38;38;24;24	89.47%;89.47%;95.83%;95.83%	1026568968;925681663;815902467;815902465/808125377	OAD57212.1;KOX78390.1;XP_012237282.1;XP_012165784.1/XP_012237281.1	67.781;67.3958;45.4394;45.4394	GO:0016310	GO:0004672	GO:0006468	GO:0004672	GO:0005524	GO:0006468	GO:0016301	GO:0005524
contig21377	population pools	lower 5% FST tail	Tyrosine- phosphatase 69D	-	tgcagtgtacgactagcgagccgcttgattctgtgtcatttgtaagtgtttggtttacaagttcaatgagaccacgagttacttcaggtacttctccctctaccgttggccatcc	4	4.8E-20	100.00%	gi|1026575684|gb|OAD62167.1|Tyrosine-protein phosphatase 69D [Eufriesea mexicana];gi|572309481|ref|XP_006620528.1|PREDICTED: LOW QUALITY PROTEIN: tyrosine-protein phosphatase 69D-like [Apis dorsata];gi|1059205304|ref|XP_017760105.1|PREDICTED: tyrosine-protein phosphatase 69D [Eufriesea mexicana]/gi|1059205306|ref|XP_017760115.1|PREDICTED: tyrosine-protein phosphatase 69D [Eufriesea mexicana];gi|1…	Eufriesea mexicana;Apis dorsata;Eufriesea mexicana/Eufriesea mexicana;Apis cerana cerana	4.8E-20;3.4E-19;3.5E-19;3.7E-19	38;38;38;38	100.00%;100.00%;100.00%;100.00%	1026575684;572309481;1059205306/1059205304;1241831668	OAD62167.1;XP_006620528.1;XP_017760105.1/XP_017760115.1;PBC28040.1	82.8037;80.4925;80.4925;80.4925	GO:0004725
contig52492	population pools	lower 5% FST tail	forkhead box O	-	tgcagagcgaaggaggacgatcctgtcgacaggctattacttctctgatattgggtctcgtaataggaaggtggcggtccggtctgttgctggtggctggacggtgatgtttggt	4	1.4E-16	97.75%	gi|815904612|ref|XP_012238217.1|PREDICTED: forkhead box protein O [Bombus impatiens];gi|1026573661|gb|OAD60658.1|Forkhead box protein O [Eufriesea mexicana];gi|808138496|ref|XP_012171467.1|forkhead box protein O [Bombus terrestris];gi|1059209390|ref|XP_017767296.1|PREDICTED: forkhead box protein O [Eufriesea mexicana]	Bombus impatiens;Eufriesea mexicana;Bombus terrestris;Eufriesea mexicana	1.4E-16;5.4E-16;6.2E-16;6.9E-16	37;37;37;37	100.00%;97.30%;97.30%;97.30%	815904612;1026573661;808138496;1059209390	XP_012238217.1;OAD60658.1;XP_012171467.1;XP_017767296.1	73.1738;71.2478;71.2478;70.8626
contig53845	population pools	lower 5% FST tail	PREDICTED: uncharacterized protein LOC100747675	-	tgcagatcatctcattggaagtggctggtacgctgattacttctgtcagttgcatcgctgtggcgaatcgcaacgcctgaaagcagaatcgagagatcgtcagcgctctgcgaaa	4	1.2E-10	95.00%	gi|350402366|ref|XP_003486458.1|PREDICTED: uncharacterized protein LOC100747675 [Bombus impatiens];gi|808117401|ref|XP_012176081.1|uncharacterized protein LOC100647804 [Bombus terrestris];gi|925670497|gb|KOX68406.1|hypothetical protein WN51_03892 [Melipona quadrifasciata];gi|1061112502|ref|XP_017882315.1|PREDICTED: uncharacterized protein LOC108626248 [Ceratina calcarata]	Bombus impatiens;Bombus terrestris;Melipona quadrifasciata;Ceratina calcarata	1.2E-10;1.3E-10;1.9E-7;6.5E-7	26;26;26;26	100.00%;100.00%;92.31%;88.46%	350402366;808117401;925670497;1061112502	XP_003486458.1;XP_012176081.1;KOX68406.1;XP_017882315.1	54.299;54.299;46.9802;44.669	GO:0016020	GO:0016021	GO:0016021
contig27791	population pools	lower 5% FST tail	uncharacterized protein LOC105665920	-	tgcagtactacaatcgcgtaaacaatatcgccatcttatttgacgacctttgccgcaagtaacactacagctactccagtctgtccatttcccccatttacgacccgattttgtt	4	2.1E-23	97.00%	gi|1185576235|ref|XP_012165640.2|uncharacterized protein LOC105665920 [Bombus terrestris];gi|820837325|ref|XP_012349299.1|PREDICTED: uncharacterized protein PFB0315w-like [Apis florea];gi|1241830108|gb|PBC26536.1|hypothetical protein APICC_04522 [Apis cerana cerana];gi|815904630|ref|XP_012238224.1|PREDICTED: uncharacterized protein LOC105680463 [Bombus impatiens]	Bombus terrestris;Apis florea;Apis cerana cerana;Bombus impatiens	2.1E-23;4.2E-22;5.0E-22;1.3E-21	38;38;38;38	100.00%;94.74%;94.74%;100.00%	1185576235;820837325;1241830108;815904630	XP_012165640.2;XP_012349299.1;PBC26536.1;XP_012238224.1	92.4337;88.9669;88.5817;87.0409
contig8397	population pools	lower 5% FST tail	zinc finger 26-like isoform X10	-	tgcagataagctttactcgagactgatttcccgcatatctcacaggtgatcaggttctctccagtgtgtatcttaaggtgcacctttagagccgccttccagtaactttcgaaat	4	1.3E-18	100.00%	gi|815915137|ref|XP_012242790.1|PREDICTED: zinc finger protein 26-like isoform X10 [Bombus impatiens];gi|1026571350|gb|OAD58813.1|Zinc finger protein 91 [Eufriesea mexicana];gi|1185571388|ref|XP_020718414.1|zinc finger protein 234 isoform X10 [Bombus terrestris];gi|915665281|gb|KOC67307.1|Zinc finger protein 91, partial [Habropoda laboriosa]	Bombus impatiens;Eufriesea mexicana;Bombus terrestris;Habropoda laboriosa	1.3E-18;1.4E-18;1.4E-18;3.2E-18	37;37;37;37	100.00%;100.00%;100.00%;100.00%	815915137;1026571350;1185571388;915665281	XP_012242790.1;OAD58813.1;XP_020718414.1;KOC67307.1	78.9518;78.5666;78.5666;77.7962	GO:0046872	GO:0003676	GO:0046872	GO:0003676
contig27938	population pools	lower 5% FST tail	PREDICTED: uncharacterized protein LOC100743966 isoform X1	-	tgcagattggccatttcaacggccgtacggttgcaatactgatccggctggacgggcatcagggctattcgtgaatttcttgcactggacacgtgctgataatctggtgctgttg	4	1.1E-19	100.00%	gi|815897933|ref|XP_012249680.1|PREDICTED: uncharacterized protein LOC100743966 isoform X1 [Bombus impatiens]/gi|815897935|ref|XP_012249681.1|PREDICTED: uncharacterized protein LOC100743966 isoform X1 [Bombus impatiens]/gi|815897937|ref|XP_012249682.1|PREDICTED: uncharacterized protein LOC100743966 isoform X2 [Bombus impatiens]/gi|815897939|ref|XP_012249684.1|PREDICTED: uncharacterized protein LO…	Bombus impatiens/Bombus impatiens/Bombus impatiens/Bombus impatiens/Bombus impatiens/Bombus impatiens/Bombus impatiens/Bombus impatiens;Bombus impatiens;Bombus terrestris/Bombus terrestris/Bombus terrestris/Bombus terrestris/Bombus terrestris/Bombus terrestris/Bombus terrestris;Bombus terrestris	1.1E-19;1.1E-19;1.1E-19;1.1E-19	37;37;37;37	100.00%;100.00%;100.00%;100.00%	815897937/815897939/815897941/815897943/815897945/815897947/815897933/815897935;815897953;808127690/808127688/808127694/808127692/808127682/808127686/808127684;808127700	XP_012249688.1/XP_012249687.1/XP_012249686.1/XP_012249685.1/XP_012249684.1/XP_012249682.1/XP_012249681.1/XP_012249680.1;XP_012249691.1;XP_012166772.1/XP_012166770.1/XP_012166771.1/XP_012166766.1/XP_012166765.1/XP_012166768.1/XP_012166769.1;XP_012166776.1	82.0333;82.0333;81.6481;81.6481
contig55733	population pools	lower 5% FST tail	carboxypeptidase N subunit 2-like isoform X1	top BLAST hits short & to different genes, NOT considered in further analyses	tgcagggtcgacaggctgcatcgacgtagagagacccatttcagatatctggcgctatagagaacccttgctggtagctctttcaaacctcgattaccatccaacgagattcgtt	4	5.6E-18	100.00%	gi|340712285|ref|XP_003394692.1|carboxypeptidase N subunit 2 [Bombus terrestris];gi|1241835172|gb|PBC31451.1|Leucine-rich repeat and immunoglobulin domain containing-NOGO receptor-interacting protein [Apis cerana cerana];gi|805792506|ref|XP_012142261.1|PREDICTED: carboxypeptidase N subunit 2-like isoform X1 [Megachile rotundata]/gi|805792509|ref|XP_012142262.1|PREDICTED: carboxypeptidase N subuni…	Bombus terrestris;Apis cerana cerana;Megachile rotundata/Megachile rotundata/Megachile rotundata/Megachile rotundata/Megachile rotundata;Apis cerana	5.6E-18;5.6E-18;5.8E-18;5.8E-18	37;37;37;37	100.00%;100.00%;100.00%;100.00%	340712285;1241835172;805792518/805792515/805792512/805792509/805792506;1035610413	XP_003394692.1;PBC31451.1;XP_012142261.1/XP_012142265.1/XP_012142264.1/XP_012142263.1/XP_012142262.1;XP_016912843.1	77.0258;77.0258;77.0258;77.0258
contig3396	population pools	lower 5% FST tail	Dorsal root ganglia homeobox	-	tgcaggggtgtacgctttactgcgttcttccttacctacccaaccagcccaagaacaccgagagactgttccatgtgcagtcgattctcgcggaataggggcggatccggcacgg	1	8.2E-7	73.00%	gi|925675223|gb|KOX72585.1|Dorsal root ganglia homeobox protein, partial [Melipona quadrifasciata]	Melipona quadrifasciata	8.2E-7	38	73.68%	925675223	KOX72585.1	454394	GO:0003677	GO:0005634
contig55870	population pools	lower 5% FST tail	transcription factor Ken isoform X2	-	tgcagccaaaactactcgatgggccttgacgacggatccatcgtcgcaagctaacgtcacgtccacgtgacggtccccggtgtaccaggctccaacctccgcggccaaggtcgct	4	4.1E-21	100.00%	gi|572311265|ref|XP_006621364.1|PREDICTED: transcription factor Ken-like [Apis dorsata];gi|1059225854|ref|XP_017758464.1|PREDICTED: transcription factor Ken 2-like isoform X2 [Eufriesea mexicana];gi|1035620092|ref|XP_016917942.1|PREDICTED: transcription factor Ken isoform X2 [Apis cerana];gi|820845186|ref|XP_012340653.1|PREDICTED: transcription factor Ken isoform X2 [Apis florea]	Apis dorsata;Eufriesea mexicana;Apis cerana;Apis florea	4.1E-21;2.8E-20;2.8E-20;2.8E-20	38;38;38;38	100.00%;100.00%;100.00%;100.00%	572311265;1059225854;1035620092;820845186	XP_006621364.1;XP_017758464.1;XP_016917942.1;XP_012340653.1	83.5741;83.5741;83.5741;83.5741
contig57294	population pools	lower 5% FST tail	transcription initiation factor TFIID subunit 4-like isoform X2	-	tgcagttacaccaaatagtatagcaggaaatgcagtggttgctgcaccatctccaggcactacctatcgcttagcctcagtgccggctgtaagtaggctgaacacacagttcact	4	2.0E-21	100.00%	gi|1059228505|ref|XP_017759661.1|PREDICTED: transcription initiation factor TFIID subunit 4-like isoform X2 [Eufriesea mexicana];gi|1059228503|ref|XP_017759660.1|PREDICTED: transcription initiation factor TFIID subunit 4-like isoform X1 [Eufriesea mexicana];gi|987908574|ref|XP_015429873.1|PREDICTED: transcription initiation factor TFIID subunit 4 isoform X1 [Dufourea novaeangliae];gi|987908576|re…	Eufriesea mexicana;Eufriesea mexicana;Dufourea novaeangliae;Dufourea novaeangliae	2.0E-21;2.0E-21;2.1E-21;2.1E-21	38;38;38;38	100.00%;100.00%;100.00%;100.00%	1059228505;1059228503;987908574;987908576	XP_017759661.1;XP_017759660.1;XP_015429873.1;XP_015429874.1	76.2554;76.2554;76.2554;76.2554	GO:0006367	GO:0003743	GO:0005669
contig34098	population pools	lower 5% FST tail	zinc finger 329-like	-	tgcagcaccaatgagaatgtatagatgtaatcagtgccttcagcagttctccaaattaggaaacttccgagtgcatgcatgtcttcacggcaataatcgttgcgatagttgtgac	4	2.7E-21	99.25%	gi|987903227|ref|XP_015439093.1|PREDICTED: zinc finger protein 329-like [Dufourea novaeangliae];gi|915666722|gb|KOC68586.1|Zinc finger protein 624 [Habropoda laboriosa];gi|1241831377|gb|PBC27765.1|Zinc finger protein [Apis cerana cerana];gi|1059863894|ref|XP_017798715.1|PREDICTED: LOW QUALITY PROTEIN: zinc finger protein 436-like [Habropoda laboriosa]	Dufourea novaeangliae;Habropoda laboriosa;Apis cerana cerana;Habropoda laboriosa	2.7E-21;5.3E-21;8.0E-21;1.1E-20	38;38;38;38	100.00%;100.00%;97.37%;100.00%	987903227;915666722;1241831377;1059863894	XP_015439093.1;KOC68586.1;PBC27765.1;XP_017798715.1	86.6557;85.5001;85.1149;84.7297	GO:0046872	GO:0003676	GO:0046872	GO:0003676
contig61909	population pools	lower 5% FST tail	Dynein intermediate chain axonemal	-	tgcagcctcctacaccgtgcgtgtgttgtgaatttaatccccgagatccttccgtccttgctagcggtcttatgacgggccaagtctgtaactgggatatcaggaccgggaatac	4	3.8E-20	91.75%	gi|1026567458|gb|OAD56179.1|Dynein intermediate chain 3, ciliary [Eufriesea mexicana];gi|925674097|gb|KOX71566.1|Dynein intermediate chain 2, axonemal [Melipona quadrifasciata];gi|915657806|gb|KOC61089.1|Dynein intermediate chain 2, axonemal [Habropoda laboriosa];gi|1061140490|ref|XP_017875000.1|PREDICTED: dynein intermediate chain 3, ciliary-like [Ceratina calcarata]	Eufriesea mexicana;Melipona quadrifasciata;Habropoda laboriosa;Ceratina calcarata	3.8E-20;3.2E-19;1.8E-16;1.1E-15	37;37;36;36	94.59%;94.59%;91.67%;88.89%	1026567458;925674097;915657806;1061140490	OAD56179.1;KOX71566.1;KOC61089.1;XP_017875000.1	83.1889;80.4925;72.7886;70.4774
contig9630	population pools	lower 5% FST tail	serine arginine repetitive matrix 2-like	top BLAST hits to different genes, NOT considered in further analyses	tgcaggtgtcgtctagcagcaacgaacagagacgtctgtataccgatcgaggcgtcgaaacggtctgtcagaagtatacagacaggtccagcggatcccccgcacccaccgactt	4	6.9E-18	100.00%	gi|815925164|ref|XP_012247220.1|PREDICTED: serine/arginine repetitive matrix protein 2-like [Bombus impatiens];gi|808140298|ref|XP_012171893.1|uncharacterized protein LOC100644578 isoform X1 [Bombus terrestris]/gi|808140300|ref|XP_012171894.1|uncharacterized protein LOC100644578 isoform X1 [Bombus terrestris]/gi|808140302|ref|XP_012171895.1|uncharacterized protein LOC100644578 isoform X1 [Bombus …	Bombus impatiens;Bombus terrestris/Bombus terrestris/Bombus terrestris;Bombus terrestris;Bombus terrestris	6.9E-18;7.7E-18;7.7E-18;7.9E-18	37;37;37;37	100.00%;100.00%;100.00%;100.00%	815925164;808140298/808140302/808140300;808140325;808140327	XP_012247220.1;XP_012171895.1/XP_012171894.1/XP_012171893.1;XP_012171896.1;XP_012171897.1	76.6406;76.6406;76.6406;76.6406
contig6980	population pools	pcadapt	espin-like isoform X2	top BLAST hits to different genes, NOT considered in further analyses	tgcagatgcaaggtttgctccgttctcggttcttccattccggttcgtttcaccggagacgtctcttttctcgtccctggttataggttccgcgttttgcttggcgttcaccacg	4	1.4E-22	93.00%	gi|815904212|ref|XP_012238048.1|PREDICTED: LOW QUALITY PROTEIN: uncharacterized protein LOC100741132 [Bombus impatiens];gi|808116920|ref|XP_012175881.1|LOW QUALITY PROTEIN: uncharacterized protein LOC100651871 [Bombus terrestris];gi|1026568640|gb|OAD57023.1|hypothetical protein WN48_02822, partial [Eufriesea mexicana];gi|1059223606|ref|XP_017757389.1|PREDICTED: espin-like isoform X2 [Eufriesea me…	Bombus impatiens;Bombus terrestris;Eufriesea mexicana;Eufriesea mexicana	1.4E-22;5.8E-22;1.3E-16;1.4E-16	38;37;38;38	100.00%;100.00%;86.84%;86.84%	815904212;808116920;1026568640;1059223606	XP_012238048.1;XP_012175881.1;OAD57023.1;XP_017757389.1	78.5666;76.6406;61.6178;61.6178
contig36872	population pools	pcadapt	Arginine kinase	-	tgcagctcggtaatactcaacgattgctggttaccgattcgaaccatatcccgtttcgctgtttcttgtatacttaatccacgaactacacacaggtgcttcaaatgatcgaatt	4	4.1E-19	96.25%	gi|1185561336|ref|XP_020721823.1|arginine kinase, partial [Bombus terrestris];gi|1026573202|gb|OAD60252.1|Arginine kinase [Eufriesea mexicana];gi|925673047|gb|KOX70640.1|Arginine kinase, partial [Melipona quadrifasciata];gi|915663179|gb|KOC65526.1|Arginine kinase, partial [Habropoda laboriosa]	Bombus terrestris;Eufriesea mexicana;Melipona quadrifasciata;Habropoda laboriosa	4.1E-19;9.3E-17;1.5E-16;6.3E-15	37;37;37;37	100.00%;97.30%;97.30%;91.89%	1185561336;1026573202;925673047;915663179	XP_020721823.1;OAD60252.1;KOX70640.1;KOC65526.1	80.1073;73.559;72.7886;68.1662	GO:0005524	GO:0016310	GO:0016301
contig11703	population pools	pcadapt	uncharacterized protein LOC105666539	-	tgcagggtgcttcttcttcagtcttctttctattattgttttattcgtttcagcaaccagctgatttgggtgtgtttcaagtctttcttgttctcgattaactctttaaaaattt	1	7.7E-7	82.00%	gi|808141569|ref|XP_012172297.1|uncharacterized protein LOC105666539 [Bombus terrestris]	Bombus terrestris	7.7E-7	29	82.76%	808141569	XP_012172297.1	44669
contig38284	population pools	pcadapt	PREDICTED: uncharacterized protein LOC100741905	-	tgcagaggatttaggatgacaggtgatgccgccaaatatccatcttctgaaacttttgattttactgattccgttacagctgtggttagctttgaaacctcgtttttatcagtat	4	2.3E-16	89.25%	gi|350411407|ref|XP_003489339.1|PREDICTED: uncharacterized protein LOC100741905 [Bombus impatiens];gi|1185552994|ref|XP_020723832.1|uncharacterized protein LOC100646088 isoform X2 [Bombus terrestris];gi|340729717|ref|XP_003403143.1|uncharacterized protein LOC100646088 isoform X1 [Bombus terrestris]/gi|808148265|ref|XP_012175150.1|uncharacterized protein LOC100646088 isoform X1 [Bombus terrestris]…	Bombus impatiens;Bombus terrestris;Bombus terrestris/Bombus terrestris;Apis florea	2.3E-16;6.2E-15;7.1E-15;9.2E-7	37;37;37;37	97.30%;91.89%;91.89%;78.38%	350411407;1185552994;808148265/340729717;820844454	XP_003489339.1;XP_020723832.1;XP_012175150.1/XP_003403143.1;XP_012340362.1	72.4034;68.1662;68.1662;45.0542
contig13821	population pools	pcadapt	another transcription unit -like	-	tgcagtacttttctttgttttgctttgaactcgcattgccatgcgcaatttctcttcctccttctgtataataatagacctaagtgctctgttatacacaaatttcatgataaaa	4	4.9E-11	92.00%	gi|805790876|ref|XP_012141855.1|PREDICTED: another transcription unit protein-like [Megachile rotundata];gi|572297526|ref|XP_006614948.1|PREDICTED: another transcription unit protein-like [Apis dorsata];gi|328792720|ref|XP_624295.3|PREDICTED: another transcription unit protein [Apis mellifera];gi|380023451|ref|XP_003695536.1|PREDICTED: another transcription unit protein [Apis florea]	Megachile rotundata;Apis dorsata;Apis mellifera;Apis florea	4.9E-11;1.1E-10;1.2E-10;1.2E-10	27;27;27;27	92.59%;92.59%;92.59%;92.59%	805790876;572297526;328792720;380023451	XP_012141855.1;XP_006614948.1;XP_624295.3;XP_003695536.1	45.4394;44.2838;44.2838;44.2838	GO:0016570	GO:0016593	GO:0006368
contig44465	population pools	pcadapt	uncharacterized protein LOC105667177	-	tgcagaaactgaagacgaaggagttgaaagagcgcctcgctagtttggggttaaagacaacgggaagaaaaaccgaattacgcgagcgggatggagtgcagatgtcttgcgcgat	4	1.7E-6	88.50%	gi|808118353|ref|XP_012176478.1|uncharacterized protein LOC105667177 [Bombus terrestris];gi|815904509|ref|XP_012238172.1|PREDICTED: uncharacterized protein LOC105680447 [Bombus impatiens];gi|815911082|ref|XP_012241041.1|PREDICTED: uncharacterized protein LOC105680754 [Bombus impatiens];gi|815925213|ref|XP_012247241.1|PREDICTED: uncharacterized protein PFB0145c-like [Bombus impatiens]	Bombus terrestris;Bombus impatiens;Bombus impatiens;Bombus impatiens	1.7E-6;1.8E-6;3.3E-6;6.3E-6	29;29;29;29	89.66%;86.21%;86.21%;93.10%	808118353;815904509;815911082;815925213	XP_012176478.1;XP_012238172.1;XP_012241041.1;XP_012247241.1	43.8986;44.2838;43.5134;42.743
contig4689	population pools	pcadapt	kinesin KIF13A isoform X2	-	tgcagcagggtcaggtattcctggtgcacctgctgactggaacccccctccaggaatggaaccacacattcctgttctcttccttgatctcaatggtacgttaaaaagattctac	4	3.0E-18	96.00%	gi|805797582|ref|XP_012143595.1|PREDICTED: kinesin-like protein KIF13A isoform X2 [Megachile rotundata];gi|805797589|ref|XP_012143598.1|PREDICTED: kinesin-like protein KIF13B isoform X4 [Megachile rotundata];gi|805797578|ref|XP_012143594.1|PREDICTED: kinesin-like protein KIF13B isoform X1 [Megachile rotundata];gi|805797586|ref|XP_012143597.1|PREDICTED: kinesin-like protein KIF13B isoform X3 [Mega…	Megachile rotundata;Megachile rotundata;Megachile rotundata;Megachile rotundata	3.0E-18;3.0E-18;3.2E-18;3.2E-18	32;32;32;32	96.88%;96.88%;96.88%;96.88%	805797582;805797589;805797578;805797586	XP_012143595.1;XP_012143598.1;XP_012143594.1;XP_012143597.1	77.7962;77.7962;77.7962;77.7962
contig72857	population pools	pcadapt	uncharacterized protein LOC105667045, partial	-	tgcagctcgaacggaggggacgccgccagcacggtcgccgctgcgtaggatactgtcctgtatcccctcactatgcgaatggcggttgtcctctgcaatctcctcaacaggatca	4	1.0E-12	83.50%	gi|1185553549|ref|XP_020723949.1|uncharacterized protein LOC105667045, partial [Bombus terrestris];gi|1185573183|ref|XP_020718855.1|uncharacterized protein PFB0145c-like [Bombus terrestris];gi|1061132487|ref|XP_017890633.1|PREDICTED: uncharacterized protein LOC108631306 [Ceratina calcarata];gi|915660881|gb|KOC63567.1|hypothetical protein WH47_03069 [Habropoda laboriosa]	Bombus terrestris;Bombus terrestris;Ceratina calcarata;Habropoda laboriosa	1.0E-12;1.0E-11;7.9E-9;4.6E-8	36;35;36;35	86.11%;91.43%;83.33%;74.29%	1185553549;1185573183;1061132487;915660881	XP_020723949.1;XP_020718855.1;XP_017890633.1;KOC63567.1	59.3066;59.3066;50.447;48.1358
contig47193	population pools	pcadapt	FK506-binding 5 isoform X1	-	tgcagtctctattgtcaccatagaaacgatacatctgtttctccaagcaattaaaaccaccctgcctcctcaacatcgccgagtttcgacttagagatctcatcgtggtcgattc	4	4.4E-24	98.00%	gi|1185565706|ref|XP_020722858.1|FK506-binding protein 5 isoform X1 [Bombus terrestris];gi|815919013|ref|XP_012244508.1|PREDICTED: FK506-binding protein 5-like [Bombus impatiens];gi|1185565708|ref|XP_020722859.1|FK506-binding protein 5 isoform X2 [Bombus terrestris];gi|925670124|gb|KOX68131.1|Quinone oxidoreductase-like protein 2 [Melipona quadrifasciata]	Bombus terrestris;Bombus impatiens;Bombus terrestris;Melipona quadrifasciata	4.4E-24;4.4E-24;4.5E-24;1.4E-20	38;38;38;38	100.00%;100.00%;100.00%;92.11%	1185565706;815919013;1185565708;925670124	XP_020722858.1;XP_012244508.1;XP_020722859.1;KOX68131.1	83.9593;83.9593;83.9593;74.3294	GO:0008061	GO:0008270	GO:0016491	GO:0006030	GO:0055114	GO:0005576
contig14833	population pools	pcadapt	Myosin light chain smooth muscle	-	tgcagactgttgaggattggactggatgctgagagtttccacagtttgtggtcccgattgaatattgaggagctgagctggttggccattggattgaatactaagggtttcgaca	4	7.6E-16	94.75%	gi|815896002|ref|XP_012245460.1|PREDICTED: uncharacterized protein LOC105681254 [Bombus impatiens];gi|808122949|ref|XP_012164743.1|uncharacterized protein LOC105665834 [Bombus terrestris];gi|925680957|gb|KOX77733.1|Myosin light chain kinase, smooth muscle [Melipona quadrifasciata];gi|1035596660|ref|XP_016905699.1|PREDICTED: uncharacterized protein LOC107993670, partial [Apis cerana]	Bombus impatiens;Bombus terrestris;Melipona quadrifasciata;Apis cerana	7.6E-16;5.1E-15;3.4E-13;1.0E-9	38;38;35;36	97.37%;94.74%;97.14%;91.67%	815896002;808122949;925680957;1035596660	XP_012245460.1;XP_012164743.1;KOX77733.1;XP_016905699.1	70.8626;68.5514;63.5438;53.5286	GO:0016310	GO:0016301
contig15972	population pools	pcadapt	Dynein beta ciliary	-	tgcagttcccacgatgaaaaccgagtgtcgtacttctaatagttcctccagttgaacgactttgaggatgaagccgtcttctggttgcagcatcaaatcagctgctgcctgttta	4	2.4E-11	100.00%	gi|1026558810|gb|OAD53287.1|Dynein beta chain, ciliary [Eufriesea mexicana];gi|1059236257|ref|XP_017762998.1|PREDICTED: LOW QUALITY PROTEIN: dynein beta chain, ciliary-like [Eufriesea mexicana];gi|815894485|ref|XP_003484764.2|PREDICTED: dynein beta chain, ciliary [Bombus impatiens];gi|808142834|ref|XP_003401258.2|dynein beta chain, ciliary [Bombus terrestris]	Eufriesea mexicana;Eufriesea mexicana;Bombus impatiens;Bombus terrestris	2.4E-11;2.5E-11;2.7E-11;2.7E-11	38;38;38;38	100.00%;100.00%;100.00%;100.00%	1026558810;1059236257;815894485;808142834	OAD53287.1;XP_017762998.1;XP_003484764.2;XP_003401258.2	58.151;58.151;58.151;58.151	GO:0005524	GO:0016887	GO:0003777	GO:0030286
contig7218	population pools	pcadapt	WD repeat and FYVE domain-containing 3	-	tgcagctaacagatgctccattaaaatagatagaatttctgtttgataacgtgtctgttgccctgtagatgcatgttctggccatgcttccaaaactaaatcaattgctggtgga	4	2.6E-19	100.00%	gi|925681988|gb|KOX78692.1|WD repeat and FYVE domain-containing protein 3 [Melipona quadrifasciata];gi|915667027|gb|KOC68880.1|WD repeat and FYVE domain-containing protein 3 [Habropoda laboriosa];gi|1026571324|gb|OAD58793.1|WD repeat and FYVE domain-containing protein 3 [Eufriesea mexicana];gi|1059863375|ref|XP_017798425.1|PREDICTED: LOW QUALITY PROTEIN: WD repeat and FYVE domain-containing prote…	Melipona quadrifasciata;Habropoda laboriosa;Eufriesea mexicana;Habropoda laboriosa	2.6E-19;2.7E-19;2.9E-19;3.0E-19	38;38;38;38	100.00%;100.00%;100.00%;100.00%	925681988;915667027;1026571324;1059863375	KOX78692.1;KOC68880.1;OAD58793.1;XP_017798425.1	80.8777;80.8777;80.4925;80.4925	GO:0005975	GO:0004649	GO:0046872	GO:0016021
contig18250	population pools	pcadapt	uncharacterized protein LOC100648719 isoform X5	-	tgcaggtctggacgcgtccatggtctcgcgctctcgtgcgtcgaaatcggtatcggccctcggctcctcgatatcggtttcagctttcgaatcgatcttcgcacgcaacgctcta	2	4.1E-16	94.00%	gi|1185559071|ref|XP_020721278.1|uncharacterized protein LOC100648719 isoform X5 [Bombus terrestris];gi|815906580|ref|XP_012239081.1|PREDICTED: uncharacterized protein LOC105680544, partial [Bombus impatiens]	Bombus terrestris;Bombus impatiens	4.1E-16;8.7E-15	38;37	94.74%;94.59%	1185559071;815906580	XP_020721278.1;XP_012239081.1	71.633;67.781
contig48327	population pools	pcadapt	uncharacterized protein LOC100645228 isoform X1	-	tgcagcttgtccactaccatcacgttctcgttgaatccgtaaatgctattgtaactgagatctttcgcatacaagtcgacgttgaaggcgtcgcgagcctgcaattcctccagat	4	8.1E-19	100.00%	gi|1185552319|ref|XP_020723700.1|uncharacterized protein LOC100645228 isoform X1 [Bombus terrestris];gi|815918177|ref|XP_012244137.1|PREDICTED: uncharacterized protein LOC100742314 [Bombus impatiens];gi|808147317|ref|XP_012174750.1|uncharacterized protein LOC100645228 isoform X2 [Bombus terrestris];gi|1059868856|ref|XP_017789194.1|PREDICTED: uncharacterized protein LOC108571626 [Habropoda laborio…	Bombus terrestris;Bombus impatiens;Bombus terrestris;Habropoda laboriosa	8.1E-19;8.1E-19;8.1E-19;8.1E-19	37;37;37;37	100.00%;100.00%;100.00%;100.00%	1185552319;815918177;808147317;1059868856	XP_020723700.1;XP_012244137.1;XP_012174750.1;XP_017789194.1	79.337;79.337;79.337;79.337
contig20775	population pools	pcadapt	zinc finger 200-like	-	tgcagaaatatcttttctgtcgcagaatacctgaatacgaagtcccaagacacgaatgcgacggcaggagcgaagacgcccgagcagaatgtcccgaaggagaaggtaaacgagc	2	1.9E-9	86.00%	gi|350404310|ref|XP_003487065.1|PREDICTED: zinc finger protein 200-like [Bombus impatiens]/gi|815902812|ref|XP_012237441.1|PREDICTED: zinc finger protein 200-like [Bombus impatiens];gi|340716635|ref|XP_003396801.1|zinc finger protein 200 [Bombus terrestris]	Bombus impatiens/Bombus impatiens;Bombus terrestris	1.9E-9;1.3E-8	30;30	86.67%;86.67%	350404310/815902812;340716635	XP_003487065.1/XP_012237441.1;XP_003396801.1	52.7582;50.447	GO:0009987	GO:0003676	GO:0008270
contig5143	population pools	pcadapt	PREDICTED: uncharacterized protein LOC100745406	-	tgcagctgcttattggctctacagggctctctccgtgttttatactcttctctcgctctgtaaatatagcttcttaaaattattcatatagtaacagtaagcatttgttttttca	2	3.9E-9	88.00%	gi|815905013|ref|XP_012238398.1|PREDICTED: uncharacterized protein LOC100745406 [Bombus impatiens];gi|383848707|ref|XP_003699989.1|PREDICTED: uncharacterized protein LOC100882240 [Megachile rotundata]	Bombus impatiens;Megachile rotundata	3.9E-9;3.9E-7	28;24	89.29%;87.50%	815905013;383848707	XP_012238398.1;XP_003699989.1	51.9878;46.2098
contig23492	population pools	pcadapt	methionine sulfoxide oxidase Mical isoform X1	-	tgcagatttttgcttatgagcttccactttatccattagtaaatcttgtattacattcttttgtttggatctttctctggtaatttcttccaatttcctagaggtagctggtgaa	4	5.9E-18	100.00%	gi|925674443|gb|KOX71883.1|Protein-methionine sulfoxide oxidase Mical [Melipona quadrifasciata];gi|805797903|ref|XP_012143690.1|PREDICTED: protein-methionine sulfoxide oxidase Mical isoform X1 [Megachile rotundata]/gi|805797906|ref|XP_012143691.1|PREDICTED: protein-methionine sulfoxide oxidase Mical isoform X1 [Megachile rotundata];gi|805797910|ref|XP_012143692.1|PREDICTED: protein-methionine sul…	Melipona quadrifasciata;Megachile rotundata/Megachile rotundata;Megachile rotundata;Megachile rotundata	5.9E-18;6.2E-18;6.2E-18;6.2E-18	38;38;38;38	100.00%;100.00%;100.00%;100.00%	925674443;805797906/805797903;805797910;805797913	KOX71883.1;XP_012143691.1/XP_012143690.1;XP_012143692.1;XP_012143693.1	77.0258;77.0258;77.0258;77.0258	GO:0008270	GO:0016491	GO:0055114
contig5148	population pools	pcadapt	titin homolog	top BLAST hits to different genes, NOT considered in further analyses	tgcagtttctaagctcgatgaaaatgtcaggaatgttttaactgtggataaacgagctacaagattggtagcaagcatagaggatattctcaatactttagatttctttttgaac	4	5.0E-18	95.50%	gi|1059216369|ref|XP_017755001.1|PREDICTED: LOW QUALITY PROTEIN: titin homolog [Eufriesea mexicana];gi|808126367|ref|XP_012166209.1|golgin subfamily A member 4 [Bombus terrestris];gi|805799281|ref|XP_012144080.1|PREDICTED: titin-like [Megachile rotundata];gi|815923674|ref|XP_012246583.1|PREDICTED: titin-like, partial [Bombus impatiens]	Eufriesea mexicana;Bombus terrestris;Megachile rotundata;Bombus impatiens	5.0E-18;1.4E-17;1.4E-17;4.5E-17	38;38;38;38	94.74%;97.37%;97.37%;94.74%	1059216369;808126367;805799281;815923674	XP_017755001.1;XP_012166209.1;XP_012144080.1;XP_012246583.1	67.3958;66.2402;66.2402;64.6994
contig23901	population pools	pcadapt	kinetochore-associated 1	-	tgcagacatatttgatttcctatcaaatgaaaatattcatatccaagtattgttattctcgaatggcgagcgtaatctggttgaaatctgaaaaaagatacttttatattattat	4	3.7E-13	87.50%	gi|815903184|ref|XP_012237592.1|PREDICTED: kinetochore-associated protein 1 [Bombus impatiens];gi|1185571194|ref|XP_003395190.2|kinetochore-associated protein 1 [Bombus terrestris];gi|1059231941|ref|XP_017761105.1|PREDICTED: kinetochore-associated protein 1 [Eufriesea mexicana];gi|1032018883|ref|XP_016767088.1|PREDICTED: kinetochore-associated protein 1 [Apis mellifera]	Bombus impatiens;Bombus terrestris;Eufriesea mexicana;Apis mellifera	3.7E-13;4.0E-13;4.5E-8;3.1E-6	28;28;28;25	96.43%;96.43%;78.57%;80.00%	815903184;1185571194;1059231941;1032018883	XP_012237592.1;XP_003395190.2;XP_017761105.1;XP_016767088.1	63.1586;63.1586;48.9062;43.5134	GO:0043234	GO:0005856	GO:0000775	GO:0007067
contig24061	population pools	pcadapt	uncharacterized protein LOC100647131 isoform X2	-	tgcagtgccgcgatgtctgtctccgggacagtaaagtccctagtggtcggtggttcgcgatggttaacttccgatccgccgtccgactataacagcaataatcaagatgaaaatg	4	2.8E-17	93.50%	gi|808113276|ref|XP_012163464.1|uncharacterized protein LOC100647131 isoform X2 [Bombus terrestris];gi|808113274|ref|XP_012163454.1|uncharacterized protein LOC100647131 isoform X1 [Bombus terrestris];gi|808113278|ref|XP_012163472.1|uncharacterized protein LOC100647131 isoform X3 [Bombus terrestris]/gi|808113280|ref|XP_012163482.1|uncharacterized protein LOC100647131 isoform X3 [Bombus terrestris]…	Bombus terrestris;Bombus terrestris;Bombus terrestris/Bombus terrestris/Bombus terrestris;Bombus impatiens	2.8E-17;2.8E-17;2.9E-17;9.7E-17	38;38;38;38	94.74%;94.74%;94.74%;92.11%	808113276;808113274;808113278/808113282/808113280;815919810	XP_012163464.1;XP_012163454.1;XP_012163482.1/XP_012163489.1/XP_012163472.1;XP_012244862.1	75.0998;75.0998;75.0998;73.559
contig24066	population pools	pcadapt	acetyl- carboxylase isoform X2	-	tgcagaaccggtacatattttgagcattgccgtccaagagaaagaaaatcacgatgacgttacgatggcgaaactctttggggattggtgcgccgcgaacaaagaggaattaatc	4	1.6E-20	100.00%	gi|1185560091|ref|XP_020721507.1|acetyl-CoA carboxylase isoform X2 [Bombus terrestris]/gi|1185560093|ref|XP_020721508.1|acetyl-CoA carboxylase isoform X2 [Bombus terrestris];gi|1185560089|ref|XP_020721506.1|acetyl-CoA carboxylase isoform X1 [Bombus terrestris];gi|340723008|ref|XP_003399891.1|acetyl-CoA carboxylase isoform X3 [Bombus terrestris];gi|1185560096|ref|XP_020721509.1|acetyl-CoA carboxyl…	Bombus terrestris/Bombus terrestris;Bombus terrestris;Bombus terrestris;Bombus terrestris	1.6E-20;1.7E-20;1.7E-20;1.7E-20	38;38;38;38	100.00%;100.00%;100.00%;100.00%	1185560091/1185560093;1185560089;340723008;1185560096	XP_020721508.1/XP_020721507.1;XP_020721506.1;XP_003399891.1;XP_020721509.1	84.3445;84.3445;84.3445;84.3445	GO:0003989	GO:0005524	GO:0004075	GO:0046872
contig25076	population pools	pcadapt	PREDICTED: uncharacterized protein LOC105736079, partial	top BLAST hits to different genes, NOT considered in further analyses	tgcagcttcactgcctcgtaaaaaagtcaacagagacgccttcctacttattctggtatcataacttccggatgatcaactacgacatcgatcaaggggtcaatgtcagcacgga	4	3.4E-22	100.00%	gi|820836295|ref|XP_012344860.1|PREDICTED: uncharacterized protein LOC105736079, partial [Apis florea];gi|340723405|ref|XP_003400080.1|lachesin [Bombus terrestris]/gi|1185561339|ref|XP_020721824.1|lachesin [Bombus terrestris];gi|350427719|ref|XP_003494854.1|PREDICTED: lachesin-like [Bombus impatiens];gi|925671472|gb|KOX69265.1|Hemicentin-2 [Melipona quadrifasciata]	Apis florea;Bombus terrestris/Bombus terrestris;Bombus impatiens;Melipona quadrifasciata	3.4E-22;2.4E-21;2.4E-21;3.0E-21	37;37;37;37	100.00%;100.00%;100.00%;100.00%	820836295;1185561339/340723405;350427719;925671472	XP_012344860.1;XP_003400080.1/XP_020721824.1;XP_003494854.1;KOX69265.1	84.3445;85.5001;85.5001;85.1149
contig7346	population pools	pcadapt	PREDICTED: lachesin	-	tgcagttgcaaccgatggatatcctacgtgtccactgatcgtattgtctacggatagaggtttgttctccattttctcgatttctgccgaaccatagacagtctcatcctcttcg	4	1.3E-18	98.50%	gi|815914639|ref|XP_012242573.1|PREDICTED: lachesin [Bombus impatiens];gi|1185551802|ref|XP_020723566.1|lachesin-like [Bombus terrestris];gi|925674131|gb|KOX71600.1|Lachesin [Melipona quadrifasciata];gi|915657794|gb|KOC61077.1|Lachesin [Habropoda laboriosa]	Bombus impatiens;Bombus terrestris;Melipona quadrifasciata;Habropoda laboriosa	1.3E-18;3.0E-18;4.5E-16;6.4E-16	37;37;37;37	100.00%;100.00%;97.30%;97.30%	815914639;1185551802;925674131;915657794	XP_012242573.1;XP_020723566.1;KOX71600.1;KOC61077.1	78.1814;77.7962;71.633;71.2478
contig54588	population pools	pcadapt	odorant receptor 13a isoform X1	-	tgcaggctctatgtttatatcatgaaggcatatgttatttttgcgttgataacttatttcgcattatatgcctgcatgtggctatccaatttcgtatattacagtacagagtaat	4	2.4E-12	86.00%	gi|110761524|ref|XP_001120948.1|PREDICTED: odorant receptor 13a isoform X1 [Apis mellifera];gi|1032007849|ref|XP_016771080.1|PREDICTED: odorant receptor 13a isoform X2 [Apis mellifera];gi|820856369|ref|XP_012345359.1|PREDICTED: odorant receptor 13a-like [Apis florea];gi|1035593736|ref|XP_016904174.1|PREDICTED: odorant receptor 13a-like isoform X1 [Apis cerana]	Apis mellifera;Apis mellifera;Apis florea;Apis cerana	2.4E-12;2.7E-12;1.2E-11;1.3E-11	37;37;37;37	86.49%;86.49%;86.49%;86.49%	110761524;1032007849;820856369;1035593736	XP_001120948.1;XP_016771080.1;XP_012345359.1;XP_016904174.1	60.8474;60.8474;58.9214;58.9214	GO:0005549	GO:0007165	GO:0016021	GO:0050911	GO:0005886	GO:0004984
contig54639	population pools	pcadapt	domain-containing histone demethylation	-	tgcagtaactggaagcataggtctcaaacattgcctcattaagcacgtttgtttggcacgaccacttccaccaaattttaccatatcttgacagtacatacattctccacaatca	4	5.4E-23	100.00%	gi|1185567838|ref|XP_020722229.1|LOW QUALITY PROTEIN: jmjC domain-containing histone demethylation protein 1 [Bombus terrestris];gi|1016165427|gb|KZC12589.1|JmjC domain-containing histone demethylation protein 1, partial [Dufourea novaeangliae];gi|987917898|ref|XP_015435010.1|PREDICTED: jmjC domain-containing histone demethylation protein 1-like [Dufourea novaeangliae];gi|1026560436|gb|OAD53639.1…	Bombus terrestris;Dufourea novaeangliae;Dufourea novaeangliae;Eufriesea mexicana	5.4E-23;2.5E-22;2.6E-22;2.7E-22	38;38;38;38	100.00%;100.00%;100.00%;100.00%	1185567838;1016165427;987917898;1026560436	XP_020722229.1;KZC12589.1;XP_015435010.1;OAD53639.1	91.2781;89.3521;89.3521;89.3521	GO:0003677	GO:0008270	GO:0005634
contig3263	population pools	pcadapt	PREDICTED: uncharacterized protein LOC108550021	-	tgcagcacatgggttgctgttggtgaaccagtcgccaatacatcgcaacttcctagtcctcatggcggagctacgcaagaacaacaatgtcagcaacaaacatccagttctcaat	4	1.6E-10	100.00%	gi|1059227180|ref|XP_017759102.1|PREDICTED: uncharacterized protein LOC108550021 [Eufriesea mexicana]/gi|1026566854|gb|OAD55879.1|hypothetical protein WN48_04173 [Eufriesea mexicana];gi|815927301|ref|XP_012248186.1|PREDICTED: uncharacterized protein LOC100749101, partial [Bombus impatiens];gi|808114438|ref|XP_012168468.1|uncharacterized protein LOC100645233 isoform X2 [Bombus terrestris]/gi|80811…	Eufriesea mexicana/Eufriesea mexicana;Bombus impatiens;Bombus terrestris/Bombus terrestris;Habropoda laboriosa/Habropoda laboriosa	1.6E-10;2.7E-10;3.3E-10;3.7E-10	25;24;24;24	100.00%;100.00%;100.00%;100.00%	1026566854/1059227180;815927301;808114440/808114438;915656690/1059880293	XP_017759102.1/OAD55879.1;XP_012248186.1;XP_012168472.1/XP_012168468.1;XP_017795510.1/KOC60269.1	55.8398;53.9138;55.0694;54.6842
contig56670	population pools	pcadapt	acetyl- carboxylase isoform X1	-	tgcagtttgcgctacaatacttgacgcgatcttatctccaagggcccacattgctctctcggatggccctacaaaataattactattcattcatttattctttcaattcgtaatt	4	2.8E-10	93.00%	gi|572298978|ref|XP_006615630.1|PREDICTED: acetyl-CoA carboxylase-like isoform X1 [Apis dorsata];gi|1061116208|ref|XP_017888430.1|PREDICTED: acetyl-CoA carboxylase isoform X1 [Ceratina calcarata];gi|1035612474|ref|XP_016913940.1|PREDICTED: acetyl-CoA carboxylase isoform X1 [Apis cerana];gi|571564699|ref|XP_006565238.1|PREDICTED: acetyl-CoA carboxylase isoform X1 [Apis mellifera]	Apis dorsata;Ceratina calcarata;Apis cerana;Apis mellifera	2.8E-10;2.9E-10;3.0E-10;3.1E-10	29;29;29;29	93.10%;93.10%;93.10%;93.10%	572298978;1061116208;1035612474;571564699	XP_006615630.1;XP_017888430.1;XP_016913940.1;XP_006565238.1	55.0694;55.0694;55.0694;55.0694	GO:0005524	GO:0003989	GO:0046872	GO:0004075	GO:0006633
contig57858	population pools	pcadapt	uncharacterized protein LOC110119193	-	tgcaggtattccccgaatattccatatcctgcgagcacctgcgtcgtctggaaggacagcggaagccctcctccgggcctcccaatttggcaagaccgatctaacggcccggtgg	1	1.9E-7	76.00%	gi|1185554169|ref|XP_020718266.1|uncharacterized protein LOC110119193 [Bombus terrestris]	Bombus terrestris	1.9E-7	30	76.67%	1185554169	XP_020718266.1	431282
contig59226	population pools	pcadapt	85 88 kDa calcium-independent phospholipase A2	-	tgcaggatcaattcgatctccaataacatttgtacaagaaccaaaccacgaattcctcctccatctaaacaaagaagtcgaccaccttttattttctggttttcttgcatagcca	4	9.9E-18	95.50%	gi|808137879|ref|XP_012171186.1|85/88 kDa calcium-independent phospholipase A2 [Bombus terrestris];gi|350420691|ref|XP_003492592.1|PREDICTED: 85/88 kDa calcium-independent phospholipase A2 [Bombus impatiens];gi|925682537|gb|KOX79194.1|85 kDa calcium-independent phospholipase A2 [Melipona quadrifasciata];gi|571572819|ref|XP_006565723.1|PREDICTED: 85/88 kDa calcium-independent phospholipase A2 [Api…	Bombus terrestris;Bombus impatiens;Melipona quadrifasciata;Apis mellifera/Apis mellifera	9.9E-18;9.9E-18;1.5E-17;2.4E-15	37;37;37;37	97.30%;97.30%;97.30%;91.89%	808137879;350420691;925682537;571572819/1032010566	XP_012171186.1;XP_003492592.1;KOX79194.1;XP_016771782.1/XP_006565723.1	76.2554;76.2554;75.8702;69.3218	GO:0006629
contig59697	population pools	pcadapt	Mitochondrial sodium hydrogen exchanger 9B2	-	tgcaggatctgataccagagcgcatcgtgggagaacatgatgctctttattatcccatggatcgccactgatgccgcgtcatcgattccagacacagcgatgatcaaagttggaa	4	5.4E-18	100.00%	gi|1016157033|gb|KZC04195.1|Mitochondrial sodium/hydrogen exchanger 9B2 [Dufourea novaeangliae];gi|808112588|ref|XP_012163089.1|mitochondrial sodium/hydrogen exchanger 9B2 isoform X2 [Bombus terrestris];gi|808112578|ref|XP_012176530.1|mitochondrial sodium/hydrogen exchanger 9B2 isoform X1 [Bombus terrestris];gi|1059866033|ref|XP_017787638.1|PREDICTED: mitochondrial sodium/hydrogen exchanger 9B2 […	Dufourea novaeangliae;Bombus terrestris;Bombus terrestris;Habropoda laboriosa/Habropoda laboriosa	5.4E-18;6.5E-18;1.0E-17;1.5E-17	37;37;37;37	100.00%;100.00%;100.00%;100.00%	1016157033;808112588;808112578;915665603/1059866033	KZC04195.1;XP_012163089.1;XP_012176530.1;XP_017787638.1/KOC67569.1	77.0258;76.6406;76.2554;75.8702	GO:0015299	GO:0016021	GO:1902600
contig61582	population pools	pcadapt	Serine threonine- kinase SBK1	-	tgcagacagtcgaagagtgcagcgtacacgggagtcgctgtaaaatcacgaatcccggcaggcacgtttacggttagagcagcggaaagaaccgaactcgagtttcgtgtttcaa	2	2.6E-11	79.50%	gi|915658643|gb|KOC61750.1|hypothetical protein WH47_03007 [Habropoda laboriosa];gi|925681317|gb|KOX78073.1|Serine/threonine-protein kinase SBK1 [Melipona quadrifasciata]	Habropoda laboriosa;Melipona quadrifasciata	2.6E-11;1.2E-8	38;32	78.95%;81.25%	915658643;925681317	KOC61750.1;KOX78073.1	54.299;50.447	GO:0005524	GO:0004672	GO:0006468
contig64041	population pools	pcadapt	uncharacterized protein LOC105666539	-	tgcagggtgcttcttctttagtcttctttctattattgttttattcgtttcagcaaccagctggtttgggtgtgtttcaagtctttctttatacttttttgcatatctggcgatt	1	5.6E-10	80.00%	gi|808141569|ref|XP_012172297.1|uncharacterized protein LOC105666539 [Bombus terrestris]	Bombus terrestris	5.6E-10	35	80.00%	808141569	XP_012172297.1	527582
contig64542	population pools	pcadapt	hypothetical protein WN51_09890	-	tgcagggatggctcgtctgtccgtccatcgtttattttggtgactctgaataactttgtgctgattgcatggtcatctagcaccggcgacgaatctctcaaatgccttatcaact	1	3.5E-10	87.00%	gi|925682418|gb|KOX79080.1|hypothetical protein WN51_09890 [Melipona quadrifasciata]	Melipona quadrifasciata	3.5E-10	31	87.10%	925682418	KOX79080.1	546842
contig66789	population pools	pcadapt	nucleoside diphosphate kinase homolog 5 isoform X2	-	tgcaggttttaatttgcagcactgtgtaaaggaattttcacaaattatcaatttctggtctaatcgttgaggtttgacaaaaggtatcctagaagttgtttctcttactgttgat	3	1.8E-23	97.00%	gi|808127446|ref|XP_012166665.1|nucleoside diphosphate kinase homolog 5 isoform X2 [Bombus terrestris];gi|808127444|ref|XP_012166664.1|nucleoside diphosphate kinase homolog 5 isoform X1 [Bombus terrestris];gi|815913483|ref|XP_012242082.1|PREDICTED: nucleoside diphosphate kinase homolog 5-like isoform X1 [Bombus impatiens]	Bombus terrestris;Bombus terrestris;Bombus impatiens	1.8E-23;2.5E-23;3.1E-22	38;38;38	97.37%;97.37%;97.37%	808127446;808127444;815913483	XP_012166665.1;XP_012166664.1;XP_012242082.1	77.7962;77.411;74.3294	GO:0005524	GO:0004550
contig67226	population pools	pcadapt	PREDICTED: uncharacterized protein LOC105680391	-	tgcaggagattccggagctctcgtaattcgttgttggcaacaacgaagttggtaccgttgtcagagtagattgttagacggaatcctgggcgagcaatgaatcttagcagagcag	2	2.1E-6	84.00%	gi|815903311|ref|XP_012237643.1|PREDICTED: uncharacterized protein LOC105680391 [Bombus impatiens];gi|808148950|ref|XP_012175449.1|uncharacterized protein LOC105667013 [Bombus terrestris]	Bombus impatiens;Bombus terrestris	2.1E-6;3.3E-6	26;26	84.62%;84.62%	815903311;808148950	XP_012237643.1;XP_012175449.1	44.2838;43.5134
contig3426	population pools	pcadapt	dual specificity phosphatase 3	-	tgcagcatatattgttagtgaacctttgtagttttatcaaagctgtatttatttaagatcgttgtcttcgtaattgattatctaactgcactaattggtgaagaaaaccactatt	2	6.1E-6	95.00%	gi|350398347|ref|XP_003485166.1|PREDICTED: dual specificity protein phosphatase 3 [Bombus impatiens];gi|340724778|ref|XP_003400758.1|dual specificity protein phosphatase 3 [Bombus terrestris]	Bombus impatiens;Bombus terrestris	6.1E-6;7.4E-6	20;20	95.00%;95.00%	350398347;340724778	XP_003485166.1;XP_003400758.1	42.743;42.3578	GO:0033549	GO:0050868	GO:0045931	GO:0070373	GO:0046329	GO:0001772	GO:0005829	GO:0050860	GO:0002224	GO:0035335	GO:0000188	GO:0005634
contig35545	population pools	pcadapt	PREDICTED: uncharacterized protein LOC105680768	-	tgcaggggcgtcttcggtatgactacgaccctcgcgatggaccagcccagggcgaccttccctgcctgggctagttttcgggctccggccaccgggcacttgatccacgccaatc	4	2.1E-14	74.50%	gi|815911272|ref|XP_012241119.1|PREDICTED: uncharacterized protein LOC105680768 [Bombus impatiens];gi|815919015|ref|XP_012244509.1|PREDICTED: uncharacterized protein LOC105681171 [Bombus impatiens];gi|1016158354|gb|KZC05516.1|hypothetical protein WN55_07091 [Dufourea novaeangliae];gi|815928686|ref|XP_012248810.1|PREDICTED: uncharacterized protein LOC105681898 [Bombus impatiens]	Bombus impatiens;Bombus impatiens;Dufourea novaeangliae;Bombus impatiens	2.1E-14;1.3E-11;6.6E-11;6.8E-11	37;35;36;35	78.38%;71.43%;75.00%;74.29%	815911272;815919015;1016158354;815928686	XP_012241119.1;XP_012244509.1;KZC05516.1;XP_012248810.1	55.4546;47.7506;45.8246;45.8246
contig10029	population pools	upper 5% FST tail	PREDICTED: uncharacterized protein LOC100744781	-	tgcagaaagagttccccaataaacgcgttaccagagacgaagacatggacttgcgtccacggagtcgttcgtacgatggcacgtcgtttaaggatcttttcgagtcgttgtcgtt	1	9.2E-19	100.00%	gi|350416119|ref|XP_003490848.1|PREDICTED: uncharacterized protein LOC100744781 [Bombus impatiens]	Bombus impatiens	9.2E-19	37	100.00%	350416119	XP_003490848.1	777962
contig42263	population pools	upper 5% FST tail	transferrin 1 precursor	-	tgcagtcccgacctcagaaaatcctgctgactaccgatacttctgcccggacggtagcaaagtaccgatagacgcgaacacgaaaccttgcacctgggctgccagaccttggcaa	4	3.9E-21	100.00%	gi|350403814|ref|XP_003486912.1|PREDICTED: transferrin [Bombus impatiens];gi|58585086|ref|NP_001011572.1|transferrin 1 precursor [Apis mellifera]/gi|28403764|gb|AAO39761.1|transferrin [Apis mellifera]/gi|33303620|gb|AAQ02339.1|transferrin [Apis mellifera]/gi|33303622|gb|AAQ02340.1|transferrin [Apis mellifera];gi|572259717|ref|XP_006608191.1|PREDICTED: transferrin-like [Apis dorsata];gi|820842768|…	Bombus impatiens;Apis mellifera/Apis mellifera/Apis mellifera/Apis mellifera;Apis dorsata;Apis florea	3.9E-21;5.6E-21;5.9E-21;6.0E-21	38;38;38;38	100.00%;100.00%;100.00%;100.00%	350403814;58585086/28403764/33303620/33303622;572259717;820842768	XP_003486912.1;AAQ02339.1/NP_001011572.1/AAO39761.1/AAQ02340.1;XP_006608191.1;XP_012339649.1	85.8853;85.5001;85.5001;85.5001	GO:0055072	GO:0006811	GO:0005615	GO:0016021	GO:0016020	GO:0005576	GO:0046872	GO:0006810
contig70473	population pools	upper 5% FST tail	uncharacterized protein LOC105667045, partial	-	tgcaggccctcgcactccgtcgggtgtacgaacaccgaagggccctggcctcggacgggcgtacgacgccgccgtccgccgtggacgtccgggaggaagcgaagctggagacctg	1	2.4E-8	78.00%	gi|1185553549|ref|XP_020723949.1|uncharacterized protein LOC105667045, partial [Bombus terrestris]	Bombus terrestris	2.4E-8	37	78.38%	1185553549	XP_020723949.1	481358
contig51787	population pools	upper 5% FST tail	venom carboxylesterase-6	-	tgcagagatgcataatccttcttcgctaacaactccagaaatccagggaacatcgtatgcttcgccactaacgataatatcgattggcgaacgagtgatgaaagggttgggtcca	4	3.9E-17	92.25%	gi|815911410|ref|XP_012241172.1|PREDICTED: venom carboxylesterase-6-like [Bombus impatiens];gi|340712249|ref|XP_003394675.1|venom carboxylesterase-6 [Bombus terrestris];gi|1059222722|ref|XP_017765612.1|PREDICTED: venom carboxylesterase-6-like, partial [Eufriesea mexicana];gi|1026574534|gb|OAD61355.1|Venom carboxylesterase-6 [Eufriesea mexicana]	Bombus impatiens;Bombus terrestris;Eufriesea mexicana;Eufriesea mexicana	3.9E-17;5.0E-17;4.2E-16;2.5E-15	38;38;38;38	94.74%;97.37%;89.47%;89.47%	815911410;340712249;1059222722;1026574534	XP_012241172.1;XP_003394675.1;XP_017765612.1;OAD61355.1	74.7146;74.3294;68.5514;69.3218	GO:0052689	GO:0016787	GO:0005576
contig24910	population pools	upper 5% FST tail	uncharacterized protein LOC105667073, partial	-	tgcaggaggtttcggtgctcttgtagtttgttgttagcgccaacgaagttggtaccgttgtcagagtatattgttaggcagaatcctcggcgagcaatgaatcttcgcagagcag	4	8.7E-18	97.75%	gi|1185553622|ref|XP_012175527.2|uncharacterized protein LOC105667073, partial [Bombus terrestris];gi|815903311|ref|XP_012237643.1|PREDICTED: uncharacterized protein LOC105680391 [Bombus impatiens];gi|808148950|ref|XP_012175449.1|uncharacterized protein LOC105667013 [Bombus terrestris];gi|1059883092|ref|XP_017797032.1|PREDICTED: uncharacterized protein LOC108570076 [Habropoda laboriosa]	Bombus terrestris;Bombus impatiens;Bombus terrestris;Habropoda laboriosa	8.7E-18;1.3E-16;1.7E-16;3.0E-15	37;37;37;37	100.00%;97.30%;97.30%;97.30%	1185553622;815903311;808148950;1059883092	XP_012175527.2;XP_012237643.1;XP_012175449.1;XP_017797032.1	74.7146;73.1738;72.7886;69.3218
contig52494	population pools	upper 5% FST tail	uncharacterized protein LOC100643409 isoform X2	-	tgcagaaagatcaattaacgatgcacagacgaagaaaatcgaaacgcaagacgcaaagaccgaaagcacgatagaaaatattacgaacaattttacttgtgacgaagcttcttcc	4	4.6E-21	97.75%	gi|1185577409|ref|XP_020719809.1|uncharacterized protein LOC100643409 isoform X2 [Bombus terrestris];gi|1185577397|ref|XP_020719803.1|uncharacterized protein LOC100643409 isoform X1 [Bombus terrestris]/gi|1185577399|ref|XP_020719804.1|uncharacterized protein LOC100643409 isoform X1 [Bombus terrestris]/gi|1185577401|ref|XP_020719805.1|uncharacterized protein LOC100643409 isoform X1 [Bombus terrest…	Bombus terrestris;Bombus terrestris/Bombus terrestris/Bombus terrestris/Bombus terrestris/Bombus terrestris/Bombus terrestris;Bombus terrestris;Bombus impatiens	4.6E-21;4.9E-21;5.1E-21;6.0E-21	38;38;38;38	97.37%;97.37%;97.37%;100.00%	1185577409;1185577403/1185577401/1185577407/1185577405/1185577399/1185577397;1185577411;815913509	XP_020719809.1;XP_020719803.1/XP_020719804.1/XP_020719805.1/XP_020719806.1/XP_020719807.1/XP_020719808.1;XP_020719810.1;XP_012242095.1	73.1738;73.1738;73.1738;72.7886
contig33670	population pools	upper 5% FST tail	intraflagellar transport 172 homolog	-	tgcagccagaatatgcgattgtgtccaagctaatgcgtatgctggtactgtatgagtacagatacgtccagaaggctcgtgatttccatcggcggttaaatgatactttattatg	4	1.5E-20	98.50%	gi|815910462|ref|XP_012240781.1|PREDICTED: intraflagellar transport protein 172 homolog [Bombus impatiens];gi|808148302|ref|XP_012175166.1|LOW QUALITY PROTEIN: intraflagellar transport protein 172 homolog [Bombus terrestris];gi|1032027520|ref|XP_006559495.2|PREDICTED: LOW QUALITY PROTEIN: intraflagellar transport protein 172 homolog [Apis mellifera];gi|572257998|ref|XP_006607388.1|PREDICTED: intr…	Bombus impatiens;Bombus terrestris;Apis mellifera;Apis dorsata	1.5E-20;1.7E-20;5.1E-20;5.4E-20	38;38;38;38	100.00%;100.00%;97.37%;97.37%	815910462;808148302;1032027520;572257998	XP_012240781.1;XP_012175166.1;XP_006559495.2;XP_006607388.1	84.3445;84.3445;82.8037;82.8037	GO:0031514
contig12584	leg pools	lower 5% FST tail	RING finger 44-like isoform X1	top BLAST hits short & to different genes, NOT considered in further analyses	tgcagagcctcaaagtcgcacatgcagaccacgcagttagtctggtctccttggtgcgtttccgcgttgaatttatacgaaggtaactgctccacttcagcccgagtcaatcctc	4	1.5E-21	100.00%	gi|987919147|ref|XP_015435641.1|PREDICTED: E3 ubiquitin-protein ligase RNF38 isoform X1 [Dufourea novaeangliae]/gi|987919149|ref|XP_015435642.1|PREDICTED: E3 ubiquitin-protein ligase RNF38 isoform X1 [Dufourea novaeangliae]/gi|987919151|ref|XP_015435643.1|PREDICTED: E3 ubiquitin-protein ligase RNF38 isoform X1 [Dufourea novaeangliae]/gi|987919153|ref|XP_015435645.1|PREDICTED: E3 ubiquitin-protein…	Dufourea novaeangliae/Dufourea novaeangliae/Dufourea novaeangliae/Dufourea novaeangliae;Ceratina calcarata/Ceratina calcarata/Ceratina calcarata/Ceratina calcarata/Ceratina calcarata/Ceratina calcarata/Ceratina calcarata;Ceratina calcarata;Apis dorsata	1.5E-21;1.6E-21;1.7E-21;1.8E-21	37;37;37;37	100.00%;100.00%;100.00%;100.00%	987919153/987919147/987919151/987919149;1061121503/1061121517/1061121514/1061121512/1061121509/1061121506/1061121520;1061121524;572262047	XP_015435643.1/XP_015435642.1/XP_015435645.1/XP_015435641.1;XP_017886355.1/XP_017886354.1/XP_017886360.1/XP_017886359.1/XP_017886358.1/XP_017886357.1/XP_017886356.1;XP_017886361.1;XP_006609292.1	87.0409;87.0409;87.0409;87.0409
contig22482	leg pools	lower 5% FST tail	general transcription factor IIH subunit 1 isoform X1		tgcagaagcccgttgggcggcacggccatgtgcagaaacacacatcagtggacgcatcgcgaagcaaagacggctgcaaacgaatcgtcggtacgaatagcaccatcgacctgct	4	6.1E-20	96.25%	gi|571514672|ref|XP_623390.4|PREDICTED: general transcription factor IIH subunit 1 isoform X1 [Apis mellifera];gi|572309830|ref|XP_006620694.1|PREDICTED: general transcription factor IIH subunit 1-like isoform X1 [Apis dorsata];gi|820859121|ref|XP_003696910.2|PREDICTED: general transcription factor IIH subunit 1 isoform X1 [Apis florea];gi|805771373|ref|XP_012136634.1|PREDICTED: general transcrip…	Apis mellifera;Apis dorsata;Apis florea;Megachile rotundata	6.1E-20;6.1E-20;6.1E-20;7.7E-20	35;35;35;35	97.14%;97.14%;97.14%;94.29%	571514672;572309830;820859121;805771373	XP_623390.4;XP_006620694.1;XP_003696910.2;XP_012136634.1	82.8037;82.8037;82.8037;82.4185	GO:0006289	GO:0004003	GO:0000439
contig3121	leg pools	lower 5% FST tail	Homeotic Sex combs reduced		tgcaggagcataaggatcaaggatccccgtggtgagcgggccacgcagcaacaggcggcccacttcgctcccggcacacatccattaccccatcggctcatcccgtttgcgctag	1	3.2E-20	97.00%	gi|925681896|gb|KOX78600.1|Homeotic protein Sex combs reduced [Melipona quadrifasciata]	Melipona quadrifasciata	3.2E-20	37	97.30%	925681896	KOX78600.1	831889	GO:0003677	GO:0006355	GO:0043565	GO:0005634
contig33177	leg pools	lower 5% FST tail	slit isoform X1		tgcagcatgcgatggttggccgaatgggtgaagaaggattacgtggaggccggtatcgcgagatgcatggagccaccagcgatgagggacaagctgttgcttacgacacctgcga	4	1.6E-21	100.00%	gi|572298351|ref|XP_006615329.1|PREDICTED: protein slit-like isoform X1 [Apis dorsata];gi|1035601546|ref|XP_016908222.1|PREDICTED: protein slit isoform X1 [Apis cerana];gi|571543652|ref|XP_006561500.1|PREDICTED: protein slit isoform X1 [Apis mellifera];gi|815918980|ref|XP_012244493.1|PREDICTED: protein slit isoform X3 [Bombus impatiens]	Apis dorsata;Apis cerana;Apis mellifera;Bombus impatiens	1.6E-21;1.7E-21;1.7E-21;1.7E-21	38;38;38;38	100.00%;100.00%;100.00%;100.00%	572298351;1035601546;571543652;815918980	XP_006615329.1;XP_016908222.1;XP_006561500.1;XP_012244493.1	87.0409;87.0409;87.0409;87.0409
contig3595	leg pools	lower 5% FST tail	facilitated trehalose transporter Tret1-like	top BLAST hits to different genes, NOT considered in further analyses	tgcagagttggccgtccgcagcggtcgtagaaactgtctccttttatgcaacataatgttcaccgtaggctggttcatgacctacaccgcatcttacgtgctaaacctatatctg	4	1.3E-9	73.75%	gi|815928543|ref|XP_012248745.1|PREDICTED: facilitated trehalose transporter Tret1-like [Bombus impatiens];gi|815924093|ref|XP_012246754.1|PREDICTED: adhesive plaque matrix protein-like [Bombus impatiens];gi|808138357|ref|XP_012171402.1|probable inositol transporter 3 isoform X1 [Bombus terrestris];gi|808138359|ref|XP_012171403.1|probable inositol transporter 3 isoform X2 [Bombus terrestris]	Bombus impatiens;Bombus impatiens;Bombus terrestris;Bombus terrestris	1.3E-9;2.3E-9;2.6E-9;3.4E-9	38;38;38;38	76.32%;73.68%;73.68%;73.68%	815928543;815924093;808138357;808138359	XP_012248745.1;XP_012246754.1;XP_012171402.1;XP_012171403.1	53.1434;52.7582;52.373;51.9878
contig39435	leg pools	lower 5% FST tail	PREDICTED: uncharacterized protein LOC100744323		tgcaggacggtggcgcagacagcgacacgaacagtcattgcgcgctgattctcgaggaaacgacacccacctcggcgaaccataattgcggcaatcgggagaaaagtaacggcaa	4	4.8E-19	100.00%	gi|815909631|ref|XP_012240427.1|PREDICTED: uncharacterized protein LOC100744323 [Bombus impatiens]/gi|815909633|ref|XP_012240428.1|PREDICTED: uncharacterized protein LOC100744323 [Bombus impatiens];gi|340719319|ref|XP_003398102.1|uncharacterized protein LOC100644812 [Bombus terrestris]/gi|808130063|ref|XP_012167798.1|uncharacterized protein LOC100644812 [Bombus terrestris];gi|380029676|ref|XP_003…	Bombus impatiens/Bombus impatiens;Bombus terrestris/Bombus terrestris;Apis florea/Apis florea;Apis mellifera/Apis mellifera/Apis mellifera	4.8E-19;5.0E-19;6.3E-19;6.8E-19	37;37;37;37	100.00%;100.00%;100.00%;100.00%	815909633/815909631;808130063/340719319;380029676/820864561;571553393/571553397/328784567	XP_012240428.1/XP_012240427.1;XP_003398102.1/XP_012167798.1;XP_003698493.1/XP_012348868.1;XP_003250469.1/XP_006564511.1/XP_006564512.1	80.1073;80.1073;79.7221;79.7221	GO:0016021	GO:0016020
contig42664	leg pools	lower 5% FST tail	guanine nucleotide-releasing factor 2 isoform X4		tgcaggtcgatatggaaccggaaagggtcttggcgtggttggtcacggccaacagcagaggcgtggcagtgatgaagctcttcgacttcggtacgaaccccttctgcaccgcata	4	3.2E-19	97.75%	gi|1016164823|gb|KZC11985.1|hypothetical protein WN55_03490 [Dufourea novaeangliae];gi|915661162|gb|KOC63782.1|hypothetical protein WH47_01112 [Habropoda laboriosa];gi|815915480|ref|XP_012242950.1|PREDICTED: guanine nucleotide-releasing factor 2 isoform X4 [Bombus impatiens];gi|815915474|ref|XP_012242947.1|PREDICTED: guanine nucleotide-releasing factor 2 isoform X1 [Bombus impatiens]	Dufourea novaeangliae;Habropoda laboriosa;Bombus impatiens;Bombus impatiens	3.2E-19;1.8E-18;2.7E-17;2.8E-17	38;38;38;38	97.37%;94.74%;100.00%;100.00%	1016164823;915661162;815915480;815915474	KZC11985.1;KOC63782.1;XP_012242950.1;XP_012242947.1	74.7146;72.4034;75.0998;75.0998
contig60059	leg pools	lower 5% FST tail	type I retrotransposable element		tgcagttcacgctgctggcgttcttctccttattcttgcactcttttgtgctgtgtccgctctccgcgcagtacgcgcagatttcatagtttacgcggcagtattttgccacgtg	4	1.4E-7	68.75%	gi|1059225336|ref|XP_017758217.1|PREDICTED: uncharacterized protein LOC108549377 [Eufriesea mexicana];gi|1059234438|ref|XP_017765527.1|PREDICTED: uncharacterized protein LOC108554690 [Eufriesea mexicana];gi|1241828456|gb|PBC25076.1|type I retrotransposable element protein [Apis cerana cerana];gi|1059879955|ref|XP_017795321.1|PREDICTED: uncharacterized protein LOC108576773 [Habropoda laboriosa]	Eufriesea mexicana;Eufriesea mexicana;Apis cerana cerana;Habropoda laboriosa	1.4E-7;1.5E-6;2.3E-6;4.7E-6	38;38;38;38	71.05%;68.42%;65.79%;71.05%	1059225336;1059234438;1241828456;1059879955	XP_017758217.1;XP_017765527.1;PBC25076.1;XP_017795321.1	47.7506;44.669;43.1282;43.1282
contig952	leg pools	lower 5% FST tail	flotillin-2 isoform X2		tgcagctggaagagtcttgcgttgtcctcgatcttcgtgtcggtattgtactttatgtccatcgctgctttctcacattcagcttcctatcgattcgcgtaccaaataaagtaaa	4	7.0E-17	100.00%	gi|571502572|ref|XP_006565050.1|PREDICTED: flotillin-2 isoform X2 [Apis mellifera]/gi|1035599703|ref|XP_016907267.1|PREDICTED: flotillin-2 isoform X2 [Apis cerana];gi|1059859056|ref|XP_017798499.1|PREDICTED: flotillin-2 [Habropoda laboriosa];gi|1059234919|ref|XP_017762452.1|PREDICTED: flotillin-2 [Eufriesea mexicana];gi|571502568|ref|XP_006565049.1|PREDICTED: flotillin-2 isoform X1 [Apis mellifer…	Apis mellifera/Apis cerana;Habropoda laboriosa;Eufriesea mexicana;Apis mellifera/Apis dorsata/Apis cerana	7.0E-17;7.4E-17;7.6E-17;8.0E-17	28;28;28;28	100.00%;100.00%;100.00%;100.00%	571502572/1035599703;1059859056;1059234919;571502568/1035599701/572265058	XP_006565050.1/XP_016907267.1;XP_017798499.1;XP_017762452.1;XP_006565049.1/XP_016907266.1/XP_006610673.1	61.6178;61.6178;61.6178;61.6178
contig10438	leg pools	upper 5% FST tail	inositol 1,4,5-trisphosphate receptor isoform X1		tgcagtggcgctagtcctaccagtagtcctgagaaatacatgttgcttcttcttgtactcgtccattgtaagaaacttctcttgttccgcgtgaaacagacgaacgacatcgcca	4	2.5E-19	100.00%	gi|815898339|ref|XP_012249860.1|PREDICTED: inositol 1,4,5-trisphosphate receptor isoform X1 [Bombus impatiens];gi|815898341|ref|XP_012249861.1|PREDICTED: inositol 1,4,5-trisphosphate receptor isoform X2 [Bombus impatiens];gi|815898343|ref|XP_012249862.1|PREDICTED: inositol 1,4,5-trisphosphate receptor isoform X3 [Bombus impatiens];gi|915665491|gb|KOC67489.1|Inositol 1,4,5-trisphosphate receptor, …	Bombus impatiens;Bombus impatiens;Bombus impatiens;Habropoda laboriosa	2.5E-19;2.5E-19;2.5E-19;3.0E-19	38;38;38;38	100.00%;100.00%;100.00%;100.00%	815898339;815898341;815898343;915665491	XP_012249860.1;XP_012249861.1;XP_012249862.1;KOC67489.1	80.8777;80.8777;80.8777;80.4925		GO:0048016	GO:0016021	GO:0005220	GO:0070588	GO:0005783
contig12155	leg pools	upper 5% FST tail	uncharacterized protein LOC100651826		tgcagtacattctgcaaaacgtccgattagaacgtgtggaagtttccatgttgtatttagtttttcaataccgtcatcaatttgtcgagcttgaactctcagttttccaaaatta	4	7.8E-23	93.00%	gi|340729968|ref|XP_003403264.1|uncharacterized protein LOC100651826 [Bombus terrestris];gi|350402290|ref|XP_003486434.1|PREDICTED: uncharacterized protein LOC100744558 [Bombus impatiens];gi|1035595332|ref|XP_016905003.1|PREDICTED: uncharacterized protein LOC107993205 [Apis cerana];gi|572265595|ref|XP_006610931.1|PREDICTED: uncharacterized protein LOC102677963 [Apis dorsata]	Bombus terrestris;Bombus impatiens;Apis cerana;Apis dorsata	7.8E-23;1.4E-22;3.7E-15;4.0E-15	38;38;37;37	100.00%;100.00%;86.49%;86.49%	340729968;350402290;1035595332;572265595	XP_003403264.1;XP_003486434.1;XP_016905003.1;XP_006610931.1	87.0409;86.2705;67.3958;67.3958
contig13022	leg pools	upper 5% FST tail	zwei Ig domain zig-8 isoform X4		tgcagtcgaggatggcacttccaccggcttgcacagtcatgttcttgctctccccttcgaaatgaggaccccaccgatgatcgtgatgatgttgatgcttgttcagcgtgctgtg	4	1.1E-21	100.00%	gi|915654888|gb|KOC58826.1|hypothetical protein WH47_02314 [Habropoda laboriosa];gi|1059882922|ref|XP_017796966.1|PREDICTED: uncharacterized protein LOC108578196, partial [Habropoda laboriosa];gi|808132351|ref|XP_012168770.1|zwei Ig domain protein zig-8 isoform X4 [Bombus terrestris]/gi|1185558183|ref|XP_020721084.1|zwei Ig domain protein zig-8 isoform X4 [Bombus terrestris]/gi|1185558185|ref|XP_…	Habropoda laboriosa;Habropoda laboriosa;Bombus terrestris/Bombus terrestris/Bombus terrestris;Bombus terrestris	1.1E-21;1.3E-21;1.5E-21;2.0E-21	38;38;38;38	100.00%;100.00%;100.00%;100.00%	915654888;1059882922;1185558185/808132351/1185558183;1185558178	KOC58826.1;XP_017796966.1;XP_012168770.1/XP_020721084.1/XP_020721085.1;XP_020721083.1	83.9593;84.7297;85.1149;85.8853
contig13536	leg pools	upper 5% FST tail	DNA-binding HEXBP-like		tgcagactgtccgaataggttgaaaggccccaaatgcttcaagtgtagagaatatggacacattgcatcgaagtgcaacaacttagatacagaggtttgtaatgtgcagcagttg	4	2.8E-11	88.50%	gi|815911082|ref|XP_012241041.1|PREDICTED: uncharacterized protein LOC105680754 [Bombus impatiens];gi|815904516|ref|XP_012238175.1|PREDICTED: DNA-binding protein HEXBP-like [Bombus impatiens];gi|815895113|ref|XP_012241486.1|PREDICTED: uncharacterized protein LOC105680831 [Bombus impatiens];gi|815925213|ref|XP_012247241.1|PREDICTED: uncharacterized protein PFB0145c-like [Bombus impatiens]	Bombus impatiens;Bombus impatiens;Bombus impatiens;Bombus impatiens	2.8E-11;4.7E-11;8.7E-10;8.9E-10	28;35;28;28	96.43%;80.00%;89.29%;89.29%	815911082;815904516;815895113;815925213	XP_012241041.1;XP_012238175.1;XP_012241486.1;XP_012247241.1	58.151;55.0694;53.9138;53.9138
contig14031	leg pools	upper 5% FST tail	uncharacterized protein LOC100649948 isoform X2		tgcagacgttctcgagaccaagctcgcagctaggtcacgcgcaaggctcctcgacgatgctttccgagctgggcaggtcaggaagcagaggagaggcagtcggtgcatccacggt	4	8.4E-20	100.00%	gi|1185566291|ref|XP_020722983.1|uncharacterized protein LOC100649948 isoform X2 [Bombus terrestris];gi|1185566293|ref|XP_020722984.1|uncharacterized protein LOC100649948 isoform X3 [Bombus terrestris];gi|1185566299|ref|XP_020722988.1|uncharacterized protein LOC100649948 isoform X6 [Bombus terrestris];gi|1185566303|ref|XP_020722990.1|uncharacterized protein LOC100649948 isoform X8 [Bombus terrest…	Bombus terrestris;Bombus terrestris;Bombus terrestris;Bombus terrestris	8.4E-20;8.4E-20;8.4E-20;8.4E-20	37;37;37;37	100.00%;100.00%;100.00%;100.00%	1185566291;1185566293;1185566299;1185566303	XP_020722983.1;XP_020722984.1;XP_020722988.1;XP_020722990.1	73.9442;73.9442;73.9442;73.9442
contig15569	leg pools	upper 5% FST tail	glucose dehydrogenase [ quinone]-like isoform X1		tgcagaaccaccgcccacgactatgaaatcgtaagctggcagtagcgatttggaaggaacattcgtcgaagagtaaggaacaatcgaatagatggcgtatagcgacatgcttacg	4	2.4E-16	94.50%	gi|1185553393|ref|XP_012175437.2|glucose dehydrogenase [FAD, quinone]-like isoform X1 [Bombus terrestris];gi|815927290|ref|XP_012248182.1|PREDICTED: glucose dehydrogenase [FAD, quinone]-like [Bombus impatiens];gi|350425598|ref|XP_003494172.1|PREDICTED: glucose dehydrogenase [FAD, quinone]-like [Bombus impatiens];gi|350425619|ref|XP_003494178.1|PREDICTED: glucose dehydrogenase [FAD, quinone]-like …	Bombus terrestris;Bombus impatiens;Bombus impatiens;Bombus impatiens/Bombus impatiens/Bombus impatiens	2.4E-16;2.5E-16;3.9E-14;4.6E-14	38;38;38;38	97.37%;97.37%;92.11%;92.11%	1185553393;815927290;350425598;350425619/815927286/815927288	XP_012175437.2;XP_012248182.1;XP_003494172.1;XP_012248180.1/XP_012248181.1/XP_003494178.1	72.4034;72.4034;66.2402;65.855		GO:0006066	GO:0008812	GO:0050660	GO:0050660	GO:0016614
contig16541	leg pools	upper 5% FST tail	Odorant receptor Or1		tgcagagacgcctcgccgaagtcgaagcttcccggcgtcttcaccccgtgcgtggctttcagggtcgctggttcaccgtctaaaagtagtcggtattcaacatatctcgtgatcg	4	2.3E-18	99.00%	gi|925673675|gb|KOX71200.1|hypothetical protein WN51_04223 [Melipona quadrifasciata];gi|1026567254|gb|OAD56061.1|Odorant receptor Or1 [Eufriesea mexicana];gi|1059226619|ref|XP_017758840.1|PREDICTED: uncharacterized protein LOC108549815 [Eufriesea mexicana];gi|808127738|ref|XP_012166789.1|uncharacterized protein LOC100651957 [Bombus terrestris]	Melipona quadrifasciata;Eufriesea mexicana;Eufriesea mexicana;Bombus terrestris	2.3E-18;3.3E-17;4.2E-17;8.0E-17	33;30;30;30	96.97%;100.00%;100.00%;100.00%	925673675;1026567254;1059226619;808127738	KOX71200.1;OAD56061.1;XP_017758840.1;XP_012166789.1	67.781;64.3142;63.929;63.1586
contig18054	leg pools	upper 5% FST tail	PREDICTED: uncharacterized protein LOC100742314		tgcagggcagcaggagcaatttggtggaagcagagagatacaggaagcagcagcaccttctggaaaaagagctgagcagagtgagagtgttgctggcacacaactccaaggtacg	4	5.8E-16	94.75%	gi|815918177|ref|XP_012244137.1|PREDICTED: uncharacterized protein LOC100742314 [Bombus impatiens];gi|571535673|ref|XP_006570575.1|PREDICTED: uncharacterized protein LOC408874 isoform X4 [Apis mellifera];gi|571535689|ref|XP_006570580.1|PREDICTED: uncharacterized protein LOC408874 isoform X6 [Apis mellifera];gi|571535656|ref|XP_006570572.1|PREDICTED: uncharacterized protein LOC408874 isoform X1 [A…	Bombus impatiens;Apis mellifera;Apis mellifera;Apis mellifera	5.8E-16;2.8E-15;2.8E-15;2.9E-15	37;37;37;37	97.30%;94.59%;94.59%;94.59%	815918177;571535673;571535689;571535656	XP_012244137.1;XP_006570575.1;XP_006570580.1;XP_006570572.1	71.2478;69.3218;69.3218;69.3218
contig18254	leg pools	upper 5% FST tail	Homeobox not2		tgcagaacagctggaacggttggagggagaattcgcgcgacaacagtacatggtcgggccggagaggttgtacctggcgcacgcactcaggctgaccgaagcccaggtgaaggtg	4	1.3E-18	100.00%	gi|1061139387|ref|XP_017893190.1|PREDICTED: uncharacterized protein LOC108632866 [Ceratina calcarata];gi|987908119|ref|XP_015429622.1|PREDICTED: uncharacterized protein LOC107186304 [Dufourea novaeangliae]/gi|1016160902|gb|KZC08064.1|Homeobox protein not2 [Dufourea novaeangliae];gi|820841013|ref|XP_012338916.1|PREDICTED: LOW QUALITY PROTEIN: uncharacterized protein LOC100872800 [Apis florea];gi|1…	Ceratina calcarata;Dufourea novaeangliae/Dufourea novaeangliae;Apis florea;Eufriesea mexicana	1.3E-18;1.4E-18;1.5E-18;3.9E-16	38;38;38;38	100.00%;100.00%;100.00%;100.00%	1061139387;987908119/1016160902;820841013;1059206656	XP_017893190.1;XP_015429622.1/KZC08064.1;XP_012338916.1;XP_017765809.1	78.5666;78.5666;78.5666;71.633		GO:0006355	GO:0043565	GO:0005634
contig20063	leg pools	upper 5% FST tail	PREDICTED: uncharacterized protein LOC100748719		tgcagtcatctaaaagtatgaacaaggaaatacagaagcctctttcgtctctggaagacgatgataatgttcagattattttcgagaaagatcaaatattgttggctagcaagaa	3	1.9E-19	89.67%	gi|350405053|ref|XP_003487309.1|PREDICTED: uncharacterized protein LOC100748719 [Bombus impatiens];gi|340718754|ref|XP_003397828.1|uncharacterized protein LOC100650730 [Bombus terrestris];gi|1059865189|ref|XP_017799427.1|PREDICTED: uncharacterized protein LOC108580229 [Habropoda laboriosa]/gi|915665904|gb|KOC67832.1|hypothetical protein WH47_12162 [Habropoda laboriosa]	Bombus impatiens;Bombus terrestris;Habropoda laboriosa/Habropoda laboriosa	1.9E-19;3.3E-17;8.9E-10	37;37;37	97.30%;91.89%;81.08%	350405053;340718754;915665904/1059865189	XP_003487309.1;XP_003397828.1;XP_017799427.1/KOC67832.1	68.5514;62.3882;41.2022
contig2011	leg pools	upper 5% FST tail	uncharacterized protein LOC105666850		tgcaggcagatctctcgcggttttgggagatcgacgaaggacctccgatccgacatatatccgaagcagagcgacgatgtgaagaacatttcagagctcacgttagacgcaccag	4	1.9E-17	92.00%	gi|808146855|ref|XP_012174539.1|uncharacterized protein LOC105666850 [Bombus terrestris];gi|808147597|ref|XP_012174870.1|uncharacterized protein LOC105666908, partial [Bombus terrestris];gi|808140849|ref|XP_012171987.1|uncharacterized protein LOC105666507 [Bombus terrestris];gi|808145177|ref|XP_012173834.1|uncharacterized protein LOC105666727 [Bombus terrestris]	Bombus terrestris;Bombus terrestris;Bombus terrestris;Bombus terrestris	1.9E-17;6.9E-17;7.9E-16;2.2E-14	37;37;37;37	97.30%;91.89%;91.89%;89.19%	808146855;808147597;808140849;808145177	XP_012174539.1;XP_012174870.1;XP_012171987.1;XP_012173834.1	75.485;73.559;70.4774;65.855
contig22434	leg pools	upper 5% FST tail	PREDICTED: uncharacterized protein LOC105681646		tgcagccaccgtggttcagtttgccaaatggtaggtcgcagaaagtcttcgggtgattgtccccgagaaattaggtccgcaggattgtcattggtgggcacatgacgccaatcgg	4	4.1E-17	90.00%	gi|815927097|ref|XP_012248095.1|PREDICTED: uncharacterized protein LOC105681646 [Bombus impatiens];gi|805825717|ref|XP_012152740.1|PREDICTED: uncharacterized protein LOC105664143 [Megachile rotundata];gi|805798338|ref|XP_012143819.1|PREDICTED: uncharacterized protein LOC105662850 [Megachile rotundata];gi|1185550402|ref|XP_020723247.1|uncharacterized protein LOC110120082 [Bombus terrestris]	Bombus impatiens;Megachile rotundata;Megachile rotundata;Bombus terrestris	4.1E-17;5.1E-15;8.1E-15;8.3E-15	37;37;37;37	94.59%;89.19%;86.49%;91.89%	815927097;805825717;805798338;1185550402	XP_012248095.1;XP_012152740.1;XP_012143819.1;XP_020723247.1	74.3294;68.5514;67.781;67.781
contig23333	leg pools	upper 5% FST tail	virilizer		tgcagcttgtgttagtgggttggaagaagttgtagaaaatactacacaaatttcagagcaacaatccgaatggtactatgaaaatcaagcacaaacaaactcaaatgtaagttaa	4	3.6E-17	98.50%	gi|340719491|ref|XP_003398186.1|protein virilizer [Bombus terrestris]/gi|808130152|ref|XP_012167833.1|protein virilizer [Bombus terrestris];gi|350410496|ref|XP_003489059.1|PREDICTED: protein virilizer [Bombus impatiens]/gi|815909450|ref|XP_012240352.1|PREDICTED: protein virilizer [Bombus impatiens];gi|1059209507|ref|XP_017767361.1|PREDICTED: protein virilizer [Eufriesea mexicana];gi|1026573643|gb…	Bombus terrestris/Bombus terrestris;Bombus impatiens/Bombus impatiens;Eufriesea mexicana;Eufriesea mexicana	3.6E-17;4.5E-17;3.2E-16;3.2E-16	35;35;35;35	100.00%;100.00%;97.14%;97.14%	808130152/340719491;350410496/815909450;1059209507;1026573643	XP_012167833.1/XP_003398186.1;XP_003489059.1/XP_012240352.1;XP_017767361.1;OAD60642.1	74.7146;74.3294;72.0182;72.0182		GO:0006396
contig23738	leg pools	upper 5% FST tail	serine protease nudel isoform X1		tgcagtgcaagaacgacgcgactacgtttatcgaaaattctcacccgaatactcgtacgagcaacgaacaaacgatgcaggaatattctgatcatagtcagattaagagcaacgt	3	5.7E-13	88.00%	gi|340717387|ref|XP_003397165.1|serine protease nudel isoform X1 [Bombus terrestris];gi|1185577795|ref|XP_020719913.1|serine protease nudel isoform X2 [Bombus terrestris];gi|350413333|ref|XP_003489962.1|PREDICTED: serine protease nudel [Bombus impatiens]	Bombus terrestris;Bombus terrestris;Bombus impatiens	5.7E-13;5.7E-13;8.3E-12	37;37;37	89.19%;89.19%;86.49%	340717387;1185577795;350413333	XP_003397165.1;XP_020719913.1;XP_003489962.1	62.7734;62.7734;59.3066		GO:0004252
contig24564	leg pools	upper 5% FST tail	protein PTHB1		tgcagcgtcaccatagagttgtcctcgtacgcggtcctcagcgacgtccaggtctgcgtcgacgtattcaaacctctggtcgtcgccgacgatttctacgctcttccgaatctct	4	6.9E-18	91.00%	gi|1185558593|ref|XP_020721171.1|protein PTHB1 [Bombus terrestris];gi|815911578|ref|XP_012241244.1|PREDICTED: protein PTHB1 [Bombus impatiens];gi|1061121187|ref|XP_017886231.1|PREDICTED: protein PTHB1-like [Ceratina calcarata];gi|1059234596|ref|XP_017762295.1|PREDICTED: protein PTHB1 [Eufriesea mexicana]	Bombus terrestris;Bombus impatiens;Ceratina calcarata;Eufriesea mexicana	6.9E-18;1.1E-16;4.1E-14;9.4E-13	38;38;38;38	97.37%;97.37%;86.84%;84.21%	1185558593;815911578;1061121187;1059234596	XP_020721171.1;XP_012241244.1;XP_017886231.1;XP_017762295.1	76.6406;73.1738;65.855;62.003		GO:0034464
contig2614	leg pools	upper 5% FST tail	von Willebrand factor D and EGF domain-containing	top BLAST hits to different genes, NOT considered in further analyses	tgcagtaagccgtgcgtaaatggcttctgtggagcaccggaacgttgcacttgtgacaaaggttacaagttactggataattcgacgtacacctgcgagccagtatgtgagaaaa	4	7.2E-18	88.25%	gi|815894487|ref|XP_012238710.1|PREDICTED: uncharacterized protein LOC100742612 [Bombus impatiens];gi|1185564626|ref|XP_020722610.1|fibrillin-2 [Bombus terrestris];gi|925683655|gb|KOX80233.1|von Willebrand factor D and EGF domain-containing protein [Melipona quadrifasciata];gi|808141777|ref|XP_012172386.1|multiple epidermal growth factor-like domains protein 11 [Bombus terrestris]	Bombus impatiens;Bombus terrestris;Melipona quadrifasciata;Bombus terrestris	7.2E-18;3.6E-17;2.5E-10;1.2E-9	38;38;38;38	100.00%;97.37%;78.95%;78.95%	815894487;1185564626;925683655;808141777	XP_012238710.1;XP_020722610.1;KOX80233.1;XP_012172386.1	76.6406;74.7146;55.4546;53.1434
contig31662	leg pools	upper 5% FST tail	CBFA2T2 isoform X2		tgcaggaagcgaccaactattctctgaaaggtttcgttctaccgcatctgaagcaacaattgccatccttgcagagagatttgagcaacgctgccagagcaaccaaccaagtgag	4	4.9E-22	100.00%	gi|808119419|ref|XP_012163216.1|protein CBFA2T2 isoform X1 [Bombus terrestris];gi|808119421|ref|XP_012163217.1|protein CBFA2T2 isoform X2 [Bombus terrestris]/gi|808119423|ref|XP_012163218.1|protein CBFA2T2 isoform X2 [Bombus terrestris]/gi|808119425|ref|XP_012163219.1|protein CBFA2T2 isoform X2 [Bombus terrestris];gi|815907788|ref|XP_012239613.1|PREDICTED: LOW QUALITY PROTEIN: protein CBFA2T3 [Bo…	Bombus terrestris;Bombus terrestris/Bombus terrestris/Bombus terrestris;Bombus impatiens;Melipona quadrifasciata	4.9E-22;5.2E-22;7.7E-22;9.5E-22	36;36;36;36	100.00%;100.00%;100.00%;100.00%	808119419;808119423/808119421/808119425;815907788;925674745	XP_012163216.1;XP_012163217.1/XP_012163218.1/XP_012163219.1;XP_012239613.1;KOX72157.1	77.411;77.411;77.0258;76.6406		GO:0003700	GO:0046872	GO:0006355
contig32217	leg pools	upper 5% FST tail	microtubule-associated futsch	top BLAST hits to different genes, NOT considered in further analyses	tgcaggactaatcggtgatttccaatgatctgtaataacctcaagttcttcggttgcacttgttatacttaacgccctagccctgtctatttcctttacatcaatctctttccac	2	1.7E-14	89.00%	gi|815915787|ref|XP_012243089.1|PREDICTED: microtubule-associated protein futsch [Bombus impatiens];gi|808146824|ref|XP_012174525.1|titin homolog, partial [Bombus terrestris]	Bombus impatiens;Bombus terrestris	1.7E-14;7.3E-14	38;37	89.47%;89.19%	815915787;808146824	XP_012243089.1;XP_012174525.1	67.0106;65.4698
contig33121	leg pools	upper 5% FST tail	dynein beta ciliary		tgcagtcacctcgtttctagcgagtagtatctgaaacgccatctgcgacgcgaagatcagtttgtcgcactcgaacaaccctctgctagtgtacatgaacacggaataggtgatg	4	1.4E-19	100.00%	gi|1032011357|ref|XP_016771998.1|PREDICTED: dynein beta chain, ciliary [Apis mellifera];gi|815894485|ref|XP_003484764.2|PREDICTED: dynein beta chain, ciliary [Bombus impatiens];gi|1035604406|ref|XP_016909700.1|PREDICTED: dynein beta chain, ciliary [Apis cerana];gi|808142834|ref|XP_003401258.2|dynein beta chain, ciliary [Bombus terrestris]	Apis mellifera;Bombus impatiens;Apis cerana;Bombus terrestris	1.4E-19;1.5E-19;1.7E-19;1.7E-19	38;38;38;38	100.00%;100.00%;100.00%;100.00%	1032011357;815894485;1035604406;808142834	XP_016771998.1;XP_003484764.2;XP_016909700.1;XP_003401258.2	81.6481;81.2629;81.2629;81.2629		GO:0016887	GO:0005524	GO:0003777	GO:0030286	GO:0007018
contig33241	leg pools	upper 5% FST tail	PREDICTED: uncharacterized protein LOC100740410	only one top HIT to characterized protein (Peroxidase, Melipona)	tgcagaatcataccggatagaccttgcccgccaagcaagtataggacaccttctggcgcctgtaataatatacgacatcctgtttggggtgctcgtggtgcacccttcttgaaat	4	3.8E-21	98.50%	gi|815905799|ref|XP_012238752.1|PREDICTED: uncharacterized protein LOC100740410 [Bombus impatiens];gi|808147543|ref|XP_003402994.2|uncharacterized protein LOC100646933 [Bombus terrestris];gi|925671019|gb|KOX68884.1|Peroxidasin [Melipona quadrifasciata];gi|1026575215|gb|OAD61931.1|Peroxidasin [Eufriesea mexicana]	Bombus impatiens;Bombus terrestris;Melipona quadrifasciata;Eufriesea mexicana	3.8E-21;3.8E-21;4.2E-20;5.3E-20	38;38;38;38	100.00%;100.00%;97.37%;97.37%	815905799;808147543;925671019;1026575215	XP_012238752.1;XP_003402994.2;KOX68884.1;OAD61931.1	85.8853;85.8853;83.1889;82.8037		GO:0004601	GO:0006979	GO:0016021	GO:0098869	GO:0055114	GO:0020037
contig34759	leg pools	upper 5% FST tail	PREDICTED: uncharacterized protein LOC105680933		tgcagccccgctattaaataaatgggcataatgcccataagcaagcacactgtgctgcatgctgtacggtaggccatcgaaactcttgtcaatgctgccctttgggcctttttca	2	5.9E-8	74.00%	gi|815914637|ref|XP_012242571.1|PREDICTED: uncharacterized protein LOC105680933 [Bombus impatiens];gi|808144998|ref|XP_012173748.1|uncharacterized protein LOC105666717 [Bombus terrestris]	Bombus impatiens;Bombus terrestris	5.9E-8;2.4E-6	38;34	78.95%;70.59%	815914637;808144998	XP_012242571.1;XP_012173748.1	47.7506;43.1282
contig36307	leg pools	upper 5% FST tail	PREDICTED: uncharacterized protein LOC100741653		tgcagaagcagaaaagcaacaatggctagaagaaatcactctgcgaaaatccttcagcgcactgccaaaagagaaagaaacagactcagcagaaaaaccaataacccacatcacc	1	2.7E-10	81.00%	gi|815897682|ref|XP_012249572.1|PREDICTED: uncharacterized protein LOC100741653 [Bombus impatiens]	Bombus impatiens	2.7E-10	37	81.08%	815897682	XP_012249572.1	550694
contig38202	leg pools	upper 5% FST tail	UPF0505 C16orf62 homolog isoform X1		tgcagccgtgtatgaactaaagttaatgacggaatagtaataaaacaaaacgcggcacaagcgcgtacaaacgccgacgttcttcttgtgtgatgtccacgaacaattcttcgag	4	1.2E-20	100.00%	gi|350420897|ref|XP_003492666.1|PREDICTED: UPF0505 protein C16orf62 homolog isoform X1 [Bombus impatiens];gi|340718050|ref|XP_003397485.1|UPF0505 protein C16orf62 homolog isoform X1 [Bombus terrestris];gi|815922067|ref|XP_012245869.1|PREDICTED: UPF0505 protein C16orf62 homolog isoform X2 [Bombus impatiens];gi|815922069|ref|XP_012245870.1|PREDICTED: UPF0505 protein C16orf62 isoform X3 [Bombus impa…	Bombus impatiens;Bombus terrestris;Bombus impatiens;Bombus impatiens	1.2E-20;1.2E-20;1.2E-20;1.2E-20	37;37;37;37	100.00%;100.00%;100.00%;100.00%	350420897;340718050;815922067;815922069	XP_003492666.1;XP_003397485.1;XP_012245869.1;XP_012245870.1	84.7297;84.7297;84.7297;84.7297
contig38754	leg pools	upper 5% FST tail	spectrin beta non-erythrocytic 5 isoform X2		tgcagtcgatgagttcgttagacaaggacatagtcagttggataaagtcaaggctaggcagaggcatatccatcaactttgggaccatctgaacaggttaaaggcacagaaagaa	4	2.5E-19	100.00%	gi|340717276|ref|XP_003397111.1|spectrin beta chain, non-erythrocytic 5 isoform X2 [Bombus terrestris];gi|815906129|ref|XP_012238886.1|PREDICTED: spectrin beta chain, non-erythrocytic 5 isoform X2 [Bombus impatiens];gi|808126861|ref|XP_012166421.1|spectrin beta chain, non-erythrocytic 5 isoform X1 [Bombus terrestris];gi|815906127|ref|XP_012238885.1|PREDICTED: spectrin beta chain, non-erythrocytic…	Bombus terrestris;Bombus impatiens;Bombus terrestris;Bombus impatiens	2.5E-19;2.5E-19;2.6E-19;2.6E-19	38;38;38;38	100.00%;100.00%;100.00%;100.00%	340717276;815906129;808126861;815906127	XP_003397111.1;XP_012238886.1;XP_012166421.1;XP_012238885.1	80.8777;80.8777;80.8777;80.8777		GO:0005543
contig38865	leg pools	upper 5% FST tail	PREDICTED: uncharacterized protein LOC105680289		tgcagggtgcatgaggcgtgatcttgtgcagttcttgggataccttctccatcgagctgcaattttaacatacataataaaattagagcaaccactgattatctcacatgaattt	1	3.0E-18	92.00%	gi|815901391|ref|XP_012236792.1|PREDICTED: uncharacterized protein LOC105680289 [Bombus impatiens]	Bombus impatiens	3.0E-18	38	92.11%	815901391	XP_012236792.1	731738
contig38947	leg pools	upper 5% FST tail	PREDICTED: uncharacterized protein LOC100742517 isoform X1		tgcagagagatcgcataggtagtgcttaccattttgacagaatggatgtcttggccagacctaatgtaactcttgacagatttttgttgagagaaaaacgcgttagtatgtgcaa	4	1.0E-18	98.50%	gi|350414226|ref|XP_003490247.1|PREDICTED: uncharacterized protein LOC100742517 isoform X1 [Bombus impatiens];gi|815913538|ref|XP_012242107.1|PREDICTED: uncharacterized protein LOC100742517 isoform X2 [Bombus impatiens];gi|808118826|ref|XP_012176673.1|uncharacterized protein LOC100648592 isoform X2 [Bombus terrestris]/gi|1185571283|ref|XP_020718389.1|uncharacterized protein LOC100648592 isoform X…	Bombus impatiens;Bombus impatiens;Bombus terrestris/Bombus terrestris/Bombus terrestris;Bombus terrestris/Bombus terrestris/Bombus terrestris	1.0E-18;3.1E-18;1.1E-17;3.1E-17	37;37;37;37	100.00%;100.00%;97.30%;97.30%	350414226;815913538;808118826/1185571283/1185571285;1185571279/340712361/1185571281	XP_003490247.1;XP_012242107.1;XP_020718389.1/XP_012176673.1/XP_020718390.1;XP_020718387.1/XP_003394730.1/XP_020718388.1	78.5666;77.0258;75.485;74.7146
contig39863	leg pools	upper 5% FST tail	uncharacterized protein LOC100645228 isoform X2		tgcagccctgttacaagcttccttagtctcctggttcaattcctgcctgttgctcggcccgagatattccgccgccgccgccgccgccgtcgttgtcgtcgacgttgtcgttgtt	4	1.5E-8	100.00%	gi|808147317|ref|XP_012174750.1|uncharacterized protein LOC100645228 isoform X2 [Bombus terrestris];gi|1185552323|ref|XP_020723701.1|uncharacterized protein LOC100645228 isoform X3 [Bombus terrestris];gi|815918177|ref|XP_012244137.1|PREDICTED: uncharacterized protein LOC100742314 [Bombus impatiens];gi|1185552325|ref|XP_020723702.1|uncharacterized protein LOC100645228 isoform X4 [Bombus terrestris]	Bombus terrestris;Bombus terrestris;Bombus impatiens;Bombus terrestris	1.5E-8;1.6E-8;1.6E-8;1.6E-8	23;23;23;23	100.00%;100.00%;100.00%;100.00%	808147317;1185552323;815918177;1185552325	XP_012174750.1;XP_020723701.1;XP_012244137.1;XP_020723702.1	50.0618;50.0618;50.0618;50.0618
contig40263	leg pools	upper 5% FST tail	PREDICTED: uncharacterized protein LOC105681026		tgcagctacaccttctcaacatcacaagtaagaacctattggtaagagcggtatctcagaagaatgtcgaatatgccctcctgcaacttctgtcctgtataaaaggcgtcgttta	4	6.6E-9	80.50%	gi|815916780|ref|XP_012243521.1|PREDICTED: uncharacterized protein LOC105681026 [Bombus impatiens];gi|808146855|ref|XP_012174539.1|uncharacterized protein LOC105666850 [Bombus terrestris];gi|808114255|ref|XP_012167635.1|uncharacterized protein LOC105666106 [Bombus terrestris];gi|808147672|ref|XP_012174900.1|uncharacterized protein LOC105666924 [Bombus terrestris]	Bombus impatiens;Bombus terrestris;Bombus terrestris;Bombus terrestris	6.6E-9;7.1E-9;1.4E-8;3.0E-8	35;35;35;35	82.86%;80.00%;80.00%;80.00%	815916780;808146855;808114255;808147672	XP_012243521.1;XP_012174539.1;XP_012167635.1;XP_012174900.1	50.8322;51.2174;50.447;49.2914
contig40354	leg pools	upper 5% FST tail	mucin-3B-like		tgcagcagatagctcaacagagaactctgcaaattgttcttcagaacgccctttgattctcctggaagtatgtaattcaataccatgctagggatcttgttgtttaggctgttgt	2	5.4E-9	94.00%	gi|808129145|ref|XP_003397803.2|mucin-3B-like [Bombus terrestris];gi|815903222|ref|XP_003487306.2|PREDICTED: uncharacterized protein LOC100748358 [Bombus impatiens]	Bombus terrestris;Bombus impatiens	5.4E-9;4.1E-8	27;27	96.30%;92.59%	808129145;815903222	XP_003397803.2;XP_003487306.2	51.6026;48.9062		GO:0044464
contig40547	leg pools	upper 5% FST tail	A disintegrin and metallo ase with thrombospondin motifs 2		tgcagtagcgtctttatcgcggagaagcacttcacattgtcttttagcggtccattctctgcctggtagattgaagaacttgctgtgatccaatcgactgtttataggtgaagtt	4	1.6E-19	96.00%	gi|808122405|ref|XP_012164497.1|A disintegrin and metalloproteinase with thrombospondin motifs 2 [Bombus terrestris];gi|815922389|ref|XP_012246019.1|PREDICTED: A disintegrin and metalloproteinase with thrombospondin motifs 2 [Bombus impatiens];gi|915662387|gb|KOC64827.1|A disintegrin and metalloproteinase with thrombospondin motifs 2 [Habropoda laboriosa];gi|1059871528|ref|XP_017790666.1|PREDICTE…	Bombus terrestris;Bombus impatiens;Habropoda laboriosa;Habropoda laboriosa	1.6E-19;2.0E-19;4.3E-17;4.3E-17	37;37;38;38	100.00%;100.00%;92.11%;92.11%	808122405;815922389;915662387;1059871528	XP_012164497.1;XP_012246019.1;KOC64827.1;XP_017790666.1	81.2629;81.2629;74.3294;74.3294		GO:0008270	GO:0007229	GO:0006508	GO:0004222
contig41807	leg pools	upper 5% FST tail	uncharacterized protein LOC105666539		tgcaggatgcttcttcttcagtcttctttctattattgttttattcgtctcagcaaccagctgattcgggtgtgtttcaagtctttctttatacttttttgcatatctggcgatt	1	5.6E-10	80.00%	gi|808141569|ref|XP_012172297.1|uncharacterized protein LOC105666539 [Bombus terrestris]	Bombus terrestris	5.6E-10	35	80.00%	808141569	XP_012172297.1	527582
contig41884	leg pools	upper 5% FST tail	PREDICTED: uncharacterized protein LOC100741120		tgcagttctctctggaagctcacgtcgttttcttgcgaatcttcccgtaatccatcgttaatcgattctgtcgagtactctacctgtacccaaggacaaatcgtcggagaggctt	4	1.4E-19	100.00%	gi|350426468|ref|XP_003494446.1|PREDICTED: uncharacterized protein LOC100741120 [Bombus impatiens]/gi|815927965|ref|XP_012248491.1|PREDICTED: uncharacterized protein LOC100741120 [Bombus impatiens]/gi|815927967|ref|XP_012248492.1|PREDICTED: uncharacterized protein LOC100741120 [Bombus impatiens]/gi|815927969|ref|XP_012248493.1|PREDICTED: uncharacterized protein LOC100741120 [Bombus impatiens]/gi|…	Bombus impatiens/Bombus impatiens/Bombus impatiens/Bombus impatiens/Bombus impatiens;Apis dorsata;Bombus terrestris/Bombus terrestris/Bombus terrestris;Apis mellifera	1.4E-19;3.7E-19;3.9E-19;4.1E-19	37;37;37;37	100.00%;100.00%;100.00%;100.00%	815927971/815927969/350426468/815927967/815927965;572304084;1185561800/340723750/808137538;1032008403	XP_003494446.1/XP_012248494.1/XP_012248493.1/XP_012248492.1/XP_012248491.1;XP_006618015.1;XP_003400252.1/XP_012171027.1/XP_020721936.1;XP_016771227.1	81.6481;80.1073;80.1073;80.1073
contig41967	leg pools	upper 5% FST tail	Aminopeptidase N		tgcagtaataataaaaaatgacatcaagcatcacctacatagtcaaacaaatcaagaacacttacaagcaaccactgtcacgatacaaaccaatgccaattacttccacatatca	3	2.0E-7	79.67%	gi|1016165967|gb|KZC13129.1|Aminopeptidase N [Dufourea novaeangliae];gi|1016171661|gb|KZC14697.1|hypothetical protein WN55_07194 [Dufourea novaeangliae];gi|915656475|gb|KOC60079.1|RNA-directed DNA polymerase from mobile element jockey [Habropoda laboriosa]	Dufourea novaeangliae;Dufourea novaeangliae;Habropoda laboriosa	2.0E-7;1.7E-6;2.3E-6	38;30;34	71.05%;86.67%;82.35%	1016165967;1016171661;915656475	KZC13129.1;KZC14697.1;KOC60079.1	46.9802;44.2838;43.8986
contig4344	leg pools	upper 5% FST tail	mesh isoform X1		tgcaggtgtcttacgccactcgggctcgaaggttctattggaataataactcgcagttctgccaaactctctagtgaacaatgggcctcctttatcgtcgtcttctttatcttcc	4	7.0E-20	100.00%	gi|350417175|ref|XP_003491293.1|PREDICTED: protein mesh isoform X2 [Bombus impatiens];gi|340715043|ref|XP_003396030.1|protein mesh isoform X3 [Bombus terrestris];gi|815917114|ref|XP_012243662.1|PREDICTED: protein mesh isoform X1 [Bombus impatiens];gi|808123204|ref|XP_012164850.1|protein mesh isoform X1 [Bombus terrestris]	Bombus impatiens;Bombus terrestris;Bombus impatiens;Bombus terrestris	7.0E-20;7.8E-20;8.0E-20;8.6E-20	38;38;38;38	100.00%;100.00%;100.00%;100.00%	350417175;340715043;815917114;808123204	XP_003491293.1;XP_003396030.1;XP_012243662.1;XP_012164850.1	82.4185;82.4185;82.4185;82.0333		GO:0007160
contig43733	leg pools	upper 5% FST tail	brain I3		tgcagggtattatcctagcgcaagtggaactaataatcataattatgtaccttcctatggttctacacaatcaaccactatacttatgccagaaataattttagttggagggtgt	4	2.5E-20	98.50%	gi|815910706|ref|XP_012240876.1|PREDICTED: brain protein I3 [Bombus impatiens];gi|808148306|ref|XP_012175167.1|brain protein I3 [Bombus terrestris];gi|1059220797|ref|XP_017764197.1|PREDICTED: brain protein I3 [Eufriesea mexicana];gi|48103649|ref|XP_392884.1|PREDICTED: brain protein I3 [Apis mellifera]	Bombus impatiens;Bombus terrestris;Eufriesea mexicana;Apis mellifera	2.5E-20;8.9E-20;8.1E-18;1.5E-17	38;38;37;37	100.00%;100.00%;97.30%;97.30%	815910706;808148306;1059220797;48103649	XP_012240876.1;XP_012175167.1;XP_017764197.1;XP_392884.1	78.9518;77.411;72.4034;72.0182		GO:0016021
contig44814	leg pools	upper 5% FST tail	ELKS Rab6-interacting CAST family member 1-like		tgcagtggtgcgcctgcattgccgttaaacgcgccctggccatgtcgacctggttgtccttctccttcagcagatcctctagattttcgatctgtagtaacaacaacttgaccgt	4	8.2E-9	100.00%	gi|820836836|ref|XP_012347158.1|PREDICTED: LOW QUALITY PROTEIN: ELKS/Rab6-interacting/CAST family member 1-like [Apis florea];gi|1185578150|ref|XP_020719978.1|trichohyalin isoform X2 [Bombus terrestris];gi|365733625|ref|NP_001242968.1|bruchpilot [Apis mellifera];gi|1185578148|ref|XP_012167417.2|trichohyalin isoform X1 [Bombus terrestris]	Apis florea;Bombus terrestris;Apis mellifera;Bombus terrestris	8.2E-9;8.4E-9;8.4E-9;8.5E-9	22;22;22;22	100.00%;100.00%;100.00%;100.00%	820836836;1185578150;365733625;1185578148	XP_012347158.1;XP_020719978.1;NP_001242968.1;XP_012167417.2	50.8322;50.8322;50.8322;50.8322
contig45476	leg pools	upper 5% FST tail	uncharacterized protein LOC105665828		tgcagacgggaggtctgggcgtggtattgatgtggtattccacgccgtgtcgaattttttttcgtccagaaacagacaggtgcgttaagtccggaaatccggcgaggaggtggtg	4	3.8E-15	71.25%	gi|808122901|ref|XP_012164720.1|uncharacterized protein LOC105665828 [Bombus terrestris];gi|1185577141|ref|XP_020719741.1|uncharacterized protein LOC105666020 isoform X2 [Bombus terrestris];gi|808127576|ref|XP_012166717.1|uncharacterized protein LOC105666020 isoform X1 [Bombus terrestris];gi|1185577143|ref|XP_020719742.1|uncharacterized protein LOC105666020 isoform X3 [Bombus terrestris]	Bombus terrestris;Bombus terrestris;Bombus terrestris;Bombus terrestris	3.8E-15;2.1E-13;2.4E-13;4.6E-13	37;37;37;37	75.68%;70.27%;70.27%;70.27%	808122901;1185577141;808127576;1185577143	XP_012164720.1;XP_020719741.1;XP_012166717.1;XP_020719742.1	55.8398;51.2174;50.8322;50.0618
contig45493	leg pools	upper 5% FST tail	PREDICTED: LOW QUALITY PROTEIN: uncharacterized protein LOC105663717		tgcagccatataggcagcaattttaacgattttttggcccgaattgaggtgttttggaatgatgagccaaattgttgagttgaacaactcattagaattttgaatatatcagcct	4	1.7E-13	83.75%	gi|805819551|ref|XP_012149905.1|PREDICTED: LOW QUALITY PROTEIN: uncharacterized protein LOC105663717 [Megachile rotundata];gi|915654090|gb|KOC58640.1|hypothetical protein WH47_02077 [Habropoda laboriosa];gi|915669748|gb|KOC71221.1|hypothetical protein WH47_06143 [Habropoda laboriosa];gi|915659919|gb|KOC62791.1|hypothetical protein WH47_05036 [Habropoda laboriosa]	Megachile rotundata;Habropoda laboriosa;Habropoda laboriosa;Habropoda laboriosa	1.7E-13;4.8E-11;6.4E-11;7.8E-11	38;37;38;38	84.21%;83.78%;84.21%;84.21%	805819551;915654090;915669748;915659919	XP_012149905.1;KOC58640.1;KOC71221.1;KOC62791.1	62.7734;56.9954;56.6102;56.6102
contig47591	leg pools	upper 5% FST tail	probable ATP-dependent RNA helicase DDX27		tgcagcttatatgttaccaacgctagaaagattattatataggccattagatggtccttctatttctcgtgttcttgtacttgttccaacaagagaacttggtgtgcaagtgtat	4	3.9E-20	100.00%	gi|350416437|ref|XP_003490948.1|PREDICTED: probable ATP-dependent RNA helicase DDX27 [Bombus impatiens];gi|340717314|ref|XP_003397129.1|probable ATP-dependent RNA helicase DDX27 [Bombus terrestris];gi|1061101102|ref|XP_017877361.1|PREDICTED: probable ATP-dependent RNA helicase DDX27 [Ceratina calcarata];gi|1032028382|ref|XP_016769238.1|PREDICTED: probable ATP-dependent RNA helicase DDX27 [Apis me…	Bombus impatiens;Bombus terrestris;Ceratina calcarata;Apis mellifera	3.9E-20;3.9E-20;1.0E-19;1.0E-19	38;38;38;38	100.00%;100.00%;100.00%;100.00%	350416437;340717314;1061101102;1032028382	XP_003490948.1;XP_003397129.1;XP_017877361.1;XP_016769238.1	83.1889;83.1889;82.0333;82.0333		GO:0003676	GO:0005524	GO:0004386
contig49535	leg pools	upper 5% FST tail	trafficking particle complex subunit 10		tgcagtaagaaataatgacagaaattccagtttgggtgatttctattttctctttgttctctaataatatcttcaaaatgagatagtcttttatcatatgcagtaagcattaaat	4	1.1E-21	97.00%	gi|340709158|ref|XP_003393180.1|LOW QUALITY PROTEIN: trafficking protein particle complex subunit 10 [Bombus terrestris];gi|350413101|ref|XP_003489879.1|PREDICTED: trafficking protein particle complex subunit 10 [Bombus impatiens];gi|925673155|gb|KOX70722.1|Trafficking protein particle complex subunit 10 [Melipona quadrifasciata];gi|380022156|ref|XP_003694919.1|PREDICTED: LOW QUALITY PROTEIN: tra…	Bombus terrestris;Bombus impatiens;Melipona quadrifasciata;Apis florea	1.1E-21;1.2E-21;1.4E-21;1.7E-21	37;37;37;37	97.30%;97.30%;97.30%;97.30%	340709158;350413101;925673155;380022156	XP_003393180.1;XP_003489879.1;KOX70722.1;XP_003694919.1	87.4261;87.4261;87.0409;87.0409
contig50870	leg pools	upper 5% FST tail	Pro-Pol poly		tgcagaggttattagccatataaggaagcaatctgtgagtttcggaaatccgagaagaattatctccgatcgtgggacggcattcacagccaacacgagacaagtggttcaaaca	4	6.3E-10	84.50%	gi|925682419|gb|KOX79081.1|Pro-Pol polyprotein [Melipona quadrifasciata];gi|987899246|ref|XP_015437236.1|PREDICTED: uncharacterized protein LOC107192452 [Dufourea novaeangliae];gi|805808566|ref|XP_012146603.1|PREDICTED: uncharacterized protein LOC105663300 [Megachile rotundata];gi|925679641|gb|KOX76548.1|Pro-Pol polyprotein [Melipona quadrifasciata]	Melipona quadrifasciata;Dufourea novaeangliae;Megachile rotundata;Melipona quadrifasciata	6.3E-10;5.5E-9;1.1E-7;2.5E-7	30;31;33;30	90.00%;87.10%;75.76%;86.67%	925682419;987899246;805808566;925679641	KOX79081.1;XP_015437236.1;XP_012146603.1;KOX76548.1	53.9138;51.6026;47.7506;46.595		GO:0003676	GO:0015074
contig51473	leg pools	upper 5% FST tail	Soluble guanylate cyclase 89Da		tgcagcgaaacgtctgcgatattttgcgcgtgattttccgttctatccggcgcaccactggctgccatatagacccggccgactgtttctacctgttgaaagtcgtaaaggtaaa	4	1.7E-14	94.00%	gi|915661387|gb|KOC63970.1|Soluble guanylate cyclase 89Da [Habropoda laboriosa];gi|1032028908|ref|XP_006558418.2|PREDICTED: LOW QUALITY PROTEIN: uncharacterized protein LOC413274 [Apis mellifera];gi|1059873248|ref|XP_017791618.1|PREDICTED: soluble guanylate cyclase 89Da-like [Habropoda laboriosa];gi|572315229|ref|XP_006623269.1|PREDICTED: soluble guanylate cyclase 89Db-like isoform X1 [Apis dorsa…	Habropoda laboriosa;Apis mellifera;Habropoda laboriosa;Apis dorsata	1.7E-14;1.9E-14;2.0E-14;2.2E-14	35;35;35;35	94.29%;94.29%;94.29%;94.29%	915661387;1032028908;1059873248;572315229	KOC63970.1;XP_006558418.2;XP_017791618.1;XP_006623269.1	67.0106;67.0106;67.0106;66.6254		GO:0006182	GO:0004383	GO:0005622	GO:0035556	GO:0020037
contig53274	leg pools	upper 5% FST tail	hemicentin-1 isoform X1		tgcagatgcattatatagcaatacacctacagcagatagacagaagaatgttaactcatctcaaaataaagcgtatgtgagaaagacgaacacggagggtggattggctgttacg	4	1.4E-18	100.00%	gi|340717280|ref|XP_003397113.1|hemicentin-1 isoform X1 [Bombus terrestris];gi|350407230|ref|XP_003488025.1|PREDICTED: hemicentin-2-like isoform X1 [Bombus impatiens];gi|815906446|ref|XP_012239031.1|PREDICTED: hemicentin-2-like isoform X2 [Bombus impatiens];gi|808126871|ref|XP_012166425.1|hemicentin-2 isoform X2 [Bombus terrestris]	Bombus terrestris;Bombus impatiens;Bombus impatiens;Bombus terrestris	1.4E-18;1.4E-18;1.5E-18;1.5E-18	38;38;38;38	100.00%;100.00%;100.00%;100.00%	340717280;350407230;815906446;808126871	XP_003397113.1;XP_003488025.1;XP_012239031.1;XP_012166425.1	78.5666;78.5666;78.5666;78.5666		GO:0016021
contig53661	leg pools	upper 5% FST tail	uncharacterized protein LOC100644979 isoform X1		tgcagcgtcgtcgttttcatcttgattggcatgcaagctgctcactcgttgacgaagttcttctgtcgatggaacggacgaagcttcaatggtggagccgtataatggcggtgct	4	5.7E-18	97.00%	gi|1185563162|ref|XP_020722232.1|uncharacterized protein LOC100644979 isoform X1 [Bombus terrestris];gi|1185563164|ref|XP_020722233.1|uncharacterized protein LOC100644979 isoform X2 [Bombus terrestris];gi|808138528|ref|XP_012171481.1|uncharacterized protein LOC100644979 isoform X3 [Bombus terrestris];gi|815905784|ref|XP_012238743.1|PREDICTED: uncharacterized protein LOC100750145 isoform X1 [Bombu…	Bombus terrestris;Bombus terrestris;Bombus terrestris;Bombus impatiens	5.7E-18;5.7E-18;5.7E-18;5.8E-18	38;38;38;38	97.37%;97.37%;97.37%;97.37%	1185563162;1185563164;808138528;815905784	XP_020722232.1;XP_020722233.1;XP_012171481.1;XP_012238743.1	77.0258;77.0258;77.0258;77.0258
contig54028	leg pools	upper 5% FST tail	Cytochrome P450 9e2		tgcagttttttgcgaatatctcggaaactaagcgagaccgacggttatatgtataggaaaagattgttcaaaatattgagctttgcaacatattcgaatatcattgaaatcagag	2	5.4E-6	71.00%	gi|925671718|gb|KOX69484.1|Cytochrome P450 9e2 [Melipona quadrifasciata];gi|1016170989|gb|KZC14025.1|hypothetical protein WN55_06232 [Dufourea novaeangliae]	Melipona quadrifasciata;Dufourea novaeangliae	5.4E-6;6.2E-6	35;35	71.43%;71.43%	925671718;1016170989	KOX69484.1;KZC14025.1	43.1282;42.743		GO:0005506	GO:0046872	GO:0016705	GO:0016020	GO:0016021	GO:0055114	GO:0004497	GO:0020037
contig5508	leg pools	upper 5% FST tail	PREDICTED: uncharacterized protein LOC100747934, partial		tgcagattttgataaggaaattacgggaatcgcgattaacgataacaatcatgaaatagctatgcgagaatcgaaacgagatagcattgattacgaggatatgaacgtatgtaaa	2	8.1E-16	93.00%	gi|815916468|ref|XP_012243390.1|PREDICTED: uncharacterized protein LOC100747934, partial [Bombus impatiens];gi|1185550456|ref|XP_020723263.1|uncharacterized protein LOC110120085 [Bombus terrestris]	Bombus impatiens;Bombus terrestris	8.1E-16;1.4E-14	38;38	94.74%;92.11%	815916468;1185550456	XP_012243390.1;XP_020723263.1	70.8626;67.3958
contig55739	leg pools	upper 5% FST tail	band 4 isoform X1		tgcagggcgaagatagcgtggagtattttttgggtctgacaccgagcgggataattctactacgtaacaagtccaaagtgggaaattactactggcctcgaatcaataagatcta	4	2.4E-19	100.00%	gi|1185568891|ref|XP_020724042.1|band 4.1-like protein 4A isoform X3 [Bombus terrestris];gi|815922583|ref|XP_012246105.1|PREDICTED: band 4.1-like protein 4 isoform X2 [Bombus impatiens];gi|815922577|ref|XP_012246102.1|PREDICTED: band 4.1-like protein 4 isoform X1 [Bombus impatiens]/gi|815922579|ref|XP_012246103.1|PREDICTED: band 4.1-like protein 4 isoform X1 [Bombus impatiens]/gi|815922581|ref|XP…	Bombus terrestris;Bombus impatiens;Bombus impatiens/Bombus impatiens/Bombus impatiens;Bombus terrestris	2.4E-19;3.2E-19;3.3E-19;3.3E-19	36;36;36;36	100.00%;100.00%;100.00%;100.00%	1185568891;815922583;815922577/815922579/815922581;1185568889	XP_020724042.1;XP_012246105.1;XP_012246104.1/XP_012246103.1/XP_012246102.1;XP_020724041.1	80.8777;80.4925;80.4925;80.4925		GO:0005856
contig58027	leg pools	upper 5% FST tail	hamartin isoform X2		tgcagcttccggtggagacgtaccgcttctgttattgttaggtgttgaaggagtagaccgttgttcatgagatgtaactggaaattgcggactatgtggcggcactgtcatactc	4	3.4E-19	99.25%	gi|815894271|ref|XP_012237777.1|PREDICTED: hamartin isoform X2 [Bombus impatiens];gi|815894269|ref|XP_012237769.1|PREDICTED: hamartin isoform X1 [Bombus impatiens];gi|815894273|ref|XP_012237783.1|PREDICTED: hamartin isoform X3 [Bombus impatiens];gi|1035613906|ref|XP_016914692.1|PREDICTED: hamartin-like isoform X2 [Apis cerana]	Bombus impatiens;Bombus impatiens;Bombus impatiens;Apis cerana	3.4E-19;3.5E-19;4.1E-19;9.2E-19	38;38;38;38	100.00%;100.00%;100.00%;97.37%	815894271;815894269;815894273;1035613906	XP_012237777.1;XP_012237769.1;XP_012237783.1;XP_016914692.1	80.4925;80.4925;80.1073;79.337
contig58385	leg pools	upper 5% FST tail	Pleckstrin homology-like domain family B member 2		tgcagaatacgagtcggaatcgttgaaactcagtcaagacgagggtgagaagataaaagtacagatgcggataaacgaactggagagacagatggccgaagataacacgagtcaa	4	5.7E-18	100.00%	gi|925676842|gb|KOX74045.1|Pleckstrin homology-like domain family B member 2 [Melipona quadrifasciata];gi|820862021|ref|XP_012347764.1|PREDICTED: pleckstrin homology-like domain family B member 1 isoform X2 [Apis florea];gi|572308229|ref|XP_006619952.1|PREDICTED: pleckstrin homology-like domain family B member 1-like isoform X1 [Apis dorsata];gi|808114745|ref|XP_012169778.1|pleckstrin homology-li…	Melipona quadrifasciata;Apis florea;Apis dorsata;Bombus terrestris	5.7E-18;5.9E-18;6.1E-18;6.2E-18	38;38;38;38	100.00%;100.00%;100.00%;100.00%	925676842;820862021;572308229;808114745	KOX74045.1;XP_012347764.1;XP_006619952.1;XP_012169778.1	77.0258;77.0258;77.0258;77.0258
contig59632	leg pools	upper 5% FST tail	uncharacterized protein LOC105666509		tgcagcgagccatcaaggaggcgaagaggcgggattgggacgagcttctggccagcctccactccgatacctgggggcgcccttacaagatgatgttgaactccgttcatgggcg	3	1.2E-9	75.33%	gi|808140853|ref|XP_012171989.1|uncharacterized protein LOC105666509 [Bombus terrestris];gi|805805158|ref|XP_012145702.1|PREDICTED: uncharacterized protein LOC100883183 [Megachile rotundata];gi|808147198|ref|XP_012174697.1|uncharacterized protein LOC105666867 [Bombus terrestris]	Bombus terrestris;Megachile rotundata;Bombus terrestris	1.2E-9;1.7E-7;1.6E-6	36;36;31	80.56%;69.44%;77.42%	808140853;805805158;808147198	XP_012171989.1;XP_012145702.1;XP_012174697.1	53.1434;47.3654;44.669
contig61564	leg pools	upper 5% FST tail	hypothetical protein WN51_13910		tgcagggccgagtgtttaaccccgtggccaggccgattaaccgacaaattgaacgcctccgaccctctactcttcgctatactcgctatcgacgaaaatcggcctggccaaggtg	1	1.4E-9	82.00%	gi|925676629|gb|KOX73832.1|hypothetical protein WN51_13910 [Melipona quadrifasciata]	Melipona quadrifasciata	1.4E-9	29	82.76%	925676629	KOX73832.1	531434
contig61796	leg pools	upper 5% FST tail	glutamate mitochondrial		tgcaggtataaatatatcacaaggctcgtacataagattttcaccttcgtacggtttagcattagggaagcccacgatagtaccattctctatacggtaatcttctagttgctgt	4	1.3E-21	98.50%	gi|350420679|ref|XP_003492588.1|PREDICTED: glutamate dehydrogenase, mitochondrial [Bombus impatiens];gi|340724046|ref|XP_003400396.1|glutamate dehydrogenase, mitochondrial [Bombus terrestris];gi|925682542|gb|KOX79199.1|Glutamate dehydrogenase, mitochondrial [Melipona quadrifasciata];gi|380022072|ref|XP_003694879.1|PREDICTED: glutamate dehydrogenase, mitochondrial [Apis florea]	Bombus impatiens;Bombus terrestris;Melipona quadrifasciata;Apis florea	1.3E-21;1.3E-21;2.0E-20;4.8E-20	38;38;38;38	100.00%;100.00%;97.37%;97.37%	350420679;340724046;925682542;380022072	XP_003492588.1;XP_003400396.1;KOX79199.1;XP_003694879.1	87.4261;87.4261;83.9593;82.8037		GO:0016491	GO:0006520	GO:0055114
contig63249	leg pools	upper 5% FST tail	PREDICTED: uncharacterized protein LOC105681048		tgcaggccgcacaaggtgttggcagccgccgtcaccttcgggatcagggagtcgaagtgcggctcgaacgtctactggctgtcgatgaggggacccaagtatttcttccgcgatc	4	1.1E-17	80.25%	gi|815917035|ref|XP_012243626.1|PREDICTED: uncharacterized protein LOC105681048 [Bombus impatiens];gi|815927456|ref|XP_012248262.1|PREDICTED: uncharacterized protein LOC105681701 [Bombus impatiens];gi|808114702|ref|XP_012169517.1|uncharacterized protein LOC105666278 [Bombus terrestris];gi|808140681|ref|XP_012171921.1|uncharacterized protein LOC105666498 [Bombus terrestris]	Bombus impatiens;Bombus impatiens;Bombus terrestris;Bombus terrestris	1.1E-17;1.2E-16;2.3E-14;1.8E-13	37;37;33;34	83.78%;81.08%;81.82%;76.47%	815917035;815927456;808114702;808140681	XP_012243626.1;XP_012248262.1;XP_012169517.1;XP_012171921.1	62.003;56.9954;51.6026;50.0618
contig8431	leg pools	upper 5% FST tail	proteasome subunit beta type-1		tgcagaagagcaccggcagaaccacctgctctatattttgttacttcacaatgtcctatgggatcatagctgtatacacaacctttaccatcctcatctaatccaccaagaatgt	4	5.7E-20	100.00%	gi|1059235757|ref|XP_017762794.1|PREDICTED: proteasome subunit beta type-1 [Eufriesea mexicana];gi|66512107|ref|XP_395163.2|PREDICTED: proteasome subunit beta type-1 [Apis mellifera];gi|820845810|ref|XP_012340909.1|PREDICTED: LOW QUALITY PROTEIN: proteasome subunit beta type-1 [Apis florea];gi|1035613636|ref|XP_016914544.1|PREDICTED: proteasome subunit beta type-1 [Apis cerana]	Eufriesea mexicana;Apis mellifera;Apis florea;Apis cerana	5.7E-20;8.5E-20;9.2E-20;1.1E-19	37;37;37;37	100.00%;100.00%;100.00%;100.00%	1059235757;66512107;820845810;1035613636	XP_017762794.1;XP_395163.2;XP_012340909.1;XP_016914544.1	80.4925;80.1073;79.7221;79.7221		GO:0005839	GO:0004298	GO:0051603
contig8645	leg pools	upper 5% FST tail	LOW QUALITY PROTEIN: endoplasmin		tgcagctcttcttcttcaggaacttcgtctaaagaaatacccaaggtcttcctcatcagttgctctacgctatcggcaaaactggcagtttctctaagcatgtaccctgatcgaa	4	6.8E-18	100.00%	gi|340727177|ref|XP_003401925.1|LOW QUALITY PROTEIN: endoplasmin [Bombus terrestris];gi|350424665|ref|XP_003493872.1|PREDICTED: endoplasmin [Bombus impatiens];gi|925682292|gb|KOX78971.1|Endoplasmin [Melipona quadrifasciata];gi|572307085|ref|XP_006619420.1|PREDICTED: endoplasmin-like [Apis dorsata]	Bombus terrestris;Bombus impatiens;Melipona quadrifasciata;Apis dorsata	6.8E-18;7.0E-18;9.3E-18;1.3E-17	37;37;37;37	100.00%;100.00%;100.00%;100.00%	340727177;350424665;925682292;572307085	XP_003401925.1;XP_003493872.1;KOX78971.1;XP_006619420.1	76.6406;76.6406;76.2554;75.8702		GO:0005524	GO:0051082	GO:0006457	GO:0006950
contig9293	leg pools	upper 5% FST tail	PREDICTED: uncharacterized protein LOC105680447		tgcagactctcctctgcttttttcttcctatgcgctaacttccgatgtatctgctggtcactcactacgttttcaaactcatctttcagcgcctttttttagcttcgcccaggat	4	4.8E-13	90.00%	gi|815904509|ref|XP_012238172.1|PREDICTED: uncharacterized protein LOC105680447 [Bombus impatiens];gi|815912728|ref|XP_012241749.1|PREDICTED: uncharacterized protein LOC105680855 [Bombus impatiens];gi|1185550406|ref|XP_020723249.1|uncharacterized protein LOC105666728, partial [Bombus terrestris];gi|815912003|ref|XP_012241436.1|PREDICTED: uncharacterized protein LOC105680819 [Bombus impatiens]	Bombus impatiens;Bombus impatiens;Bombus terrestris;Bombus impatiens	4.8E-13;1.7E-9;1.5E-8;1.9E-7	32;32;32;32	96.88%;90.62%;84.38%;90.62%	815904509;815912728;1185550406;815912003	XP_012238172.1;XP_012241749.1;XP_020723249.1;XP_012241436.1	62.003;52.7582;49.2914;46.9802
